# Supplementary material for: Crystal structure of poly[[μ-1,1′-(butane-1,4-di­yl)bis­(1H-benzimidazole)-κ2 N 3:N 3′]{μ-4,4′-[1,4-phenyl­enebis(­oxy)]di­ben­zo­ato-κ4 O,O′:O′′,O′′′}cobalt(II)]
Source: Acta Crystallogr E Crystallogr Commun. 2015 May 20;71(Pt 6):m131–2. doi: 10.1107/S2056989015008294 (PMC4459380; doi:10.1107/S2056989015008294)
Supplement: Supplementary file 1 [file e-71-0m131-sup1.cif]

##############################################################################
#                                                                            #
# This CIF contains the data in a paper accepted for publication in          #
# Acta Crystallographica Section E. It conforms to the requirements of       #
# Notes for Authors for Acta Crystallographica Section E, and has been       #
# peer reviewed under the auspices of the IUCr Commission on Journals.       #
#                                                                            #
# Full details of the Crystallographic Information File format               #
# are given in the paper "The Crystallographic Information File (CIF):       #
# a New Standard Archive File for Crystallography" by S. R. Hall, F. H.      #
# Allen and I. D. Brown [Acta Cryst. (1991), A47, 655-685].                  #
#                                                                            #
# The current version of the core CIF dictionary is obtainable from          #
# ftp://ftp.iucr.org/pub/cif_core.dic.                                       #
#                                                                            #
# Software is freely available for graphical display of the structure(s)     #
# in this CIF. For information consult the CIF software page                 #
# http://www.iucr.org/resources/cif/software.                                #
#                                                                            #
# This file may be used for bona fide research purposes within the           #
# scientific community so long as proper attribution is given to the journal # 
# article from which it was obtained.                                        #
#                                                                            #
##############################################################################
data_I
_audit_creation_method     SHELXL-97
_database_code_depnum_ccdc_archive     'CCDC 1045681'
_chemical_name_systematic
;\
Poly[[\m-1,1'-(butane-1,4-diyl)bis(1<i>H</i>-benzimidazole)-\k^2^<i>N</i>^3^:\
<i>N</i>^3'^]{\m-4,4'-[1,4-phenylenebis(oxy)]dibenzoato-\
\k^4^<i>O</i>,<i>O</i>':<i>O</i>'',<i>O</i>'''}cobalt(II)]
;
_chemical_name_common     ?
_chemical_formula_moiety     'C38 H30 Co N4 O6'
_chemical_formula_sum     'C38 H30 Co N4 O6'
_chemical_formula_iupac     '[Co (C20 H12 O6) (C18 H18 N4)]'
_chemical_formula_weight     697.59
_chemical_melting_point     ?
_symmetry_cell_setting     monoclinic
_symmetry_space_group_name_H-M     'C 2/c'
_symmetry_space_group_name_Hall     '-C 2yc'
loop_
    _symmetry_equiv_pos_as_xyz
    'x, y, z'
    '-x, y, -z+1/2'
    'x+1/2, y+1/2, z'
    '-x+1/2, y+1/2, -z+1/2'
    '-x, -y, -z'
    'x, -y, z-1/2'
    '-x+1/2, -y+1/2, -z'
    'x+1/2, -y+1/2, z-1/2'
_cell_length_a     16.961(4)
_cell_length_b     16.446(3)
_cell_length_c     12.987(3)
_cell_angle_alpha     90.00
_cell_angle_beta     117.022(3)
_cell_angle_gamma     90.00
_cell_volume     3227.1(12)
_cell_formula_units_Z     4
_cell_measurement_reflns_used     2720
_cell_measurement_theta_min     2.70
_cell_measurement_theta_max     26.45
_cell_measurement_temperature     296(2)
_cell_special_details     ?
_exptl_crystal_description     'block'
_exptl_crystal_colour     'purple'
_exptl_crystal_size_max     0.27
_exptl_crystal_size_mid     0.24
_exptl_crystal_size_min     0.19
_exptl_crystal_density_diffrn     1.436
_exptl_crystal_density_meas     ?
_exptl_crystal_density_method     'not measured'
_exptl_crystal_F_000     1444
_exptl_absorpt_coefficient_mu     0.587
_exptl_absorpt_correction_type     multi-scan
_exptl_absorpt_process_details
;
(SADABS; Bruker, 2007)
;
_exptl_absorpt_correction_T_min     0.8575
_exptl_absorpt_correction_T_max     0.8966
_exptl_special_details     ?
_diffrn_ambient_temperature     296(2)
_diffrn_radiation_type     MoK\a
_diffrn_radiation_wavelength     0.71073
_diffrn_radiation_source     'fine-focus sealed tube'
_diffrn_radiation_monochromator     graphite
_diffrn_measurement_device_type     'Bruker APEXII CCD'
_diffrn_measurement_method     'phi and omega scans'
_diffrn_detector_area_resol_mean     ?
_diffrn_reflns_number     7207
_diffrn_reflns_av_R_equivalents     0.0524
_diffrn_reflns_av_sigmaI/netI     0.0568
_diffrn_reflns_theta_min     1.83
_diffrn_reflns_theta_max     25.01
_diffrn_reflns_theta_full     25.01
_diffrn_measured_fraction_theta_max     0.999
_diffrn_measured_fraction_theta_full     0.999
_diffrn_reflns_limit_h_min     -15
_diffrn_reflns_limit_h_max     20
_diffrn_reflns_limit_k_min     -17
_diffrn_reflns_limit_k_max     19
_diffrn_reflns_limit_l_min     -14
_diffrn_reflns_limit_l_max     15
_diffrn_standards_number     ?
_diffrn_standards_interval_count     ?
_diffrn_standards_interval_time     ?
_diffrn_standards_decay_%     ?
_refine_special_details
;
Refinement of <i>F</i>^2^ against ALL reflections. The weighted <i>R</i>-factor
<i>wR</i> and goodness of fit <i>S</i> are based on <i>F</i>^2^, conventional
<i>R</i>-factors <i>R</i> are based on <i>F</i>, with <i>F</i> set to zero for
negative <i>F</i>^2^. The threshold expression of <i>F</i>^2^ >
\s(<i>F</i>^2^) is used only for calculating <i>R</i>-factors(gt) <i>etc</i>.
and is not relevant to the choice of reflections for refinement.
<i>R</i>-factors based on <i>F</i>^2^ are statistically about twice as large
as those based on <i>F</i>, and <i>R</i>- factors based on ALL data will be
even larger.
;
_reflns_number_total     2836
_reflns_number_gt     2385
_reflns_threshold_expression     I>2sigma(I)
_refine_ls_structure_factor_coef     Fsqd
_refine_ls_matrix_type     full
_refine_ls_R_factor_all     0.0588
_refine_ls_R_factor_gt     0.0491
_refine_ls_wR_factor_gt     0.1305
_refine_ls_wR_factor_ref     0.1404
_refine_ls_goodness_of_fit_ref     1.020
_refine_ls_restrained_S_all     1.020
_refine_ls_number_reflns     2836
_refine_ls_number_parameters     222
_refine_ls_number_restraints     0
_refine_ls_number_constraints     ?
_refine_ls_hydrogen_treatment     constr
_refine_ls_weighting_scheme     calc
_refine_ls_weighting_details
         'calc w=1/[\s^2^(Fo^2^)+(0.0857P)^2^+2.0556P] where P=(Fo^2^+2Fc^2^)/3'
_atom_sites_solution_hydrogens     geom
_atom_sites_solution_primary     direct
_atom_sites_solution_secondary     difmap
_refine_ls_shift/su_max     0.000
_refine_ls_shift/su_mean     0.000
_refine_diff_density_max     0.609
_refine_diff_density_min     -0.651
_refine_ls_extinction_method     none
_refine_ls_extinction_coef     ?
_refine_ls_abs_structure_details     ?
_refine_ls_abs_structure_Flack     ?
loop_
    _atom_type_symbol
    _atom_type_description
    _atom_type_scat_dispersion_real
    _atom_type_scat_dispersion_imag
    _atom_type_scat_source
    'C' 'C' 0.0033 0.0016
                         'International Tables Vol C Tables 4.2.6.8 and 6.1.1.4'
    'H' 'H' 0.0000 0.0000
                         'International Tables Vol C Tables 4.2.6.8 and 6.1.1.4'
    'Co' 'Co' 0.3494 0.9721
                         'International Tables Vol C Tables 4.2.6.8 and 6.1.1.4'
    'N' 'N' 0.0061 0.0033
                         'International Tables Vol C Tables 4.2.6.8 and 6.1.1.4'
    'O' 'O' 0.0106 0.0060
                         'International Tables Vol C Tables 4.2.6.8 and 6.1.1.4'
_computing_data_collection
;
APEX2 (Bruker, 2007)
;
_computing_cell_refinement
;
SAINT (Bruker, 2007)
;
_computing_data_reduction
;
SAINT (Bruker, 2007)
;
_computing_structure_solution
;
SHELXS97 (Sheldrick, 2008)
;
_computing_structure_refinement
;
SHELXL97 (Sheldrick, 2008)
;
_computing_molecular_graphics
;
SHELXTL (Sheldrick, 2008)
;
_computing_publication_material
;
SHELXTL (Sheldrick, 2008)
;
loop_
    _atom_site_type_symbol
    _atom_site_label
    _atom_site_fract_x
    _atom_site_fract_y
    _atom_site_fract_z
    _atom_site_U_iso_or_equiv
    _atom_site_adp_type
    _atom_site_calc_flag
    _atom_site_refinement_flags
    _atom_site_occupancy
    _atom_site_symmetry_multiplicity
    _atom_site_disorder_assembly
    _atom_site_disorder_group
    Co Co1 0.5000 0.10089(3) 0.7500 0.0377(2) Uani d S 1 2 . .
    N N1 0.46215(15) 0.17924(14) 0.84527(17) 0.0426(5) Uani d . 1 1 . .
    O O2 0.37200(15) 0.07207(16) 0.63915(18) 0.0635(6) Uani d . 1 1 . .
    O O1 0.46556(13) 0.00024(14) 0.60520(19) 0.0591(6) Uani d . 1 1 . .
    N N2 0.42235(15) 0.21416(15) 0.98059(18) 0.0437(5) Uani d . 1 1 . .
    C C16 0.36476(17) 0.25422(16) 0.8810(2) 0.0424(6) Uani d . 1 1 . .
    C C1 0.38817(18) 0.02076(17) 0.5798(2) 0.0432(6) Uani d . 1 1 . .
    C C2 0.31148(17) -0.01457(15) 0.4757(2) 0.0378(6) Uani d . 1 1 . .
    C C3 0.32303(18) -0.03657(17) 0.3804(2) 0.0422(6) Uani d . 1 1 . .
    H H3 0.3786 -0.0317 0.3830 0.051 Uiso calc R 1 1 . .
    C C17 0.47733(18) 0.17001(18) 0.9539(2) 0.0438(6) Uani d . 1 1 . .
    H H17 0.5214 0.1365 1.0064 0.053 Uiso calc R 1 1 . .
    O O3 0.10093(17) -0.10366(14) 0.1800(2) 0.0759(8) Uani d . 1 1 . .
    C C11 0.39104(18) 0.23265(16) 0.7975(2) 0.0417(6) Uani d . 1 1 . .
    C C4 0.2531(2) -0.06546(17) 0.2819(2) 0.0477(7) Uani d . 1 1 . .
    H H4 0.2610 -0.0801 0.2181 0.057 Uiso calc R 1 1 . .
    C C19 0.5047(2) 0.2089(2) 1.1943(2) 0.0537(7) Uani d . 1 1 . .
    H H19A 0.5404 0.2550 1.1945 0.064 Uiso calc R 1 1 . .
    H H19B 0.5351 0.1598 1.1908 0.064 Uiso calc R 1 1 . .
    C C7 0.22884(19) -0.0219(2) 0.4712(2) 0.0512(7) Uani d . 1 1 . .
    H H7 0.2205 -0.0064 0.5344 0.061 Uiso calc R 1 1 . .
    C C13 0.2759(2) 0.3149(2) 0.6626(3) 0.0696(10) Uani d . 1 1 . .
    H H13 0.2448 0.3361 0.5885 0.084 Uiso calc R 1 1 . .
    C C8 0.05289(18) -0.04860(18) 0.0917(2) 0.0508(7) Uani d . 1 1 . .
    C C10 0.0458(2) 0.0333(2) 0.1086(2) 0.0576(8) Uani d . 1 1 . .
    H H10 0.0771 0.0557 0.1819 0.069 Uiso calc R 1 1 . .
    C C5 0.1718(2) -0.07240(18) 0.2787(2) 0.0510(7) Uani d . 1 1 . .
    C C12 0.3458(2) 0.26448(19) 0.6859(3) 0.0572(8) Uani d . 1 1 . .
    H H12 0.3628 0.2517 0.6291 0.069 Uiso calc R 1 1 . .
    C C18 0.4176(2) 0.2131(2) 1.0912(2) 0.0584(8) Uani d . 1 1 . .
    H H18A 0.3825 0.1667 1.0916 0.070 Uiso calc R 1 1 . .
    H H18B 0.3873 0.2618 1.0961 0.070 Uiso calc R 1 1 . .
    C C15 0.2935(2) 0.30607(19) 0.8577(3) 0.0579(8) Uani d . 1 1 . .
    H H15 0.2766 0.3200 0.9142 0.069 Uiso calc R 1 1 . .
    C C9 0.0075(2) -0.08197(19) -0.0168(3) 0.0540(8) Uani d . 1 1 . .
    H H9 0.0127 -0.1371 -0.0282 0.065 Uiso calc R 1 1 . .
    C C14 0.2497(2) 0.3356(2) 0.7465(3) 0.0712(10) Uani d . 1 1 . .
    H H14 0.2015 0.3700 0.7270 0.085 Uiso calc R 1 1 . .
    C C6 0.15846(19) -0.0521(2) 0.3733(3) 0.0591(8) Uani d . 1 1 . .
    H H6 0.1032 -0.0586 0.3708 0.071 Uiso calc R 1 1 . .
loop_
    _atom_site_aniso_label
    _atom_site_aniso_U_11
    _atom_site_aniso_U_22
    _atom_site_aniso_U_33
    _atom_site_aniso_U_12
    _atom_site_aniso_U_13
    _atom_site_aniso_U_23
    Co1 0.0393(3) 0.0508(4) 0.0221(3) 0.000 0.0133(2) 0.000
    N1 0.0524(13) 0.0490(13) 0.0281(11) 0.0031(10) 0.0198(10) -0.0016(9)
    O2 0.0606(13) 0.0822(16) 0.0457(12) -0.0111(12) 0.0223(10) -0.0246(11)
    O1 0.0415(11) 0.0632(14) 0.0567(13) -0.0011(10) 0.0083(10) -0.0031(10)
    N2 0.0495(12) 0.0512(14) 0.0342(11) -0.0018(10) 0.0224(10) -0.0083(10)
    C16 0.0454(14) 0.0390(15) 0.0415(14) -0.0052(12) 0.0185(12) -0.0062(11)
    C1 0.0465(15) 0.0505(16) 0.0281(13) 0.0015(12) 0.0130(12) 0.0040(11)
    C2 0.0410(13) 0.0369(14) 0.0307(13) 0.0026(11) 0.0122(11) 0.0039(10)
    C3 0.0439(14) 0.0455(15) 0.0342(13) 0.0032(12) 0.0152(12) 0.0033(11)
    C17 0.0487(15) 0.0527(17) 0.0289(13) 0.0023(12) 0.0167(11) -0.0044(11)
    O3 0.0741(16) 0.0512(13) 0.0501(13) -0.0189(11) -0.0175(12) 0.0059(10)
    C11 0.0491(14) 0.0376(14) 0.0340(13) -0.0043(11) 0.0150(12) -0.0022(10)
    C4 0.0630(18) 0.0448(16) 0.0292(13) -0.0035(14) 0.0155(13) 0.0015(11)
    C19 0.0625(18) 0.069(2) 0.0373(15) -0.0063(15) 0.0293(14) 0.0003(14)
    C7 0.0501(16) 0.065(2) 0.0415(15) -0.0023(14) 0.0236(13) -0.0036(13)
    C13 0.074(2) 0.056(2) 0.059(2) 0.0119(18) 0.0134(18) 0.0121(16)
    C8 0.0381(14) 0.0515(18) 0.0407(15) -0.0122(12) -0.0016(12) 0.0025(12)
    C10 0.0562(17) 0.0547(18) 0.0371(15) -0.0159(15) -0.0004(13) -0.0108(13)
    C5 0.0519(16) 0.0420(15) 0.0364(15) -0.0090(13) 0.0001(12) 0.0038(12)
    C12 0.0714(19) 0.0513(18) 0.0424(16) 0.0000(15) 0.0203(15) 0.0041(13)
    C18 0.0693(19) 0.076(2) 0.0417(16) -0.0016(17) 0.0352(15) -0.0120(15)
    C15 0.0546(17) 0.0518(18) 0.069(2) -0.0027(14) 0.0294(16) -0.0109(15)
    C9 0.0506(16) 0.0442(16) 0.0478(17) -0.0096(13) 0.0055(14) -0.0062(13)
    C14 0.0576(19) 0.055(2) 0.084(3) 0.0104(16) 0.0178(19) 0.0052(18)
    C6 0.0381(14) 0.068(2) 0.064(2) -0.0069(14) 0.0170(14) 0.0044(16)
_geom_special_details
;
All e.s.d.'s (except the e.s.d. in the dihedral angle between two l.s. planes)
are estimated using the full covariance matrix. The cell e.s.d.'s are taken
into account individually in the estimation of e.s.d.'s in distances, angles
and torsion angles; correlations between e.s.d.'s in cell parameters are only
used when they are defined by crystal symmetry. An approximate (isotropic)
treatment of cell e.s.d.'s is used for estimating e.s.d.'s involving l.s.
planes.
;
loop_
    _geom_bond_atom_site_label_1
    _geom_bond_atom_site_label_2
    _geom_bond_site_symmetry_2
    _geom_bond_distance
    _geom_bond_publ_flag
    Co1 O2 . 2.042(2) ?
    Co1 O2 2_656 2.042(2) ?
    Co1 N1 . 2.080(2) ?
    Co1 N1 2_656 2.080(2) ?
    Co1 O1 . 2.371(2) ?
    Co1 O1 2_656 2.371(2) ?
    N1 C17 . 1.322(3) ?
    N1 C11 . 1.390(3) ?
    O2 C1 . 1.255(4) ?
    O1 C1 . 1.246(3) ?
    N2 C17 . 1.346(3) ?
    N2 C16 . 1.383(4) ?
    N2 C18 . 1.474(3) ?
    C16 C15 . 1.395(4) ?
    C16 C11 . 1.393(4) ?
    C1 C2 . 1.503(4) ?
    C2 C7 . 1.381(4) ?
    C2 C3 . 1.387(4) ?
    C3 C4 . 1.375(4) ?
    C3 H3 . 0.9300 ?
    C17 H17 . 0.9300 ?
    O3 C8 . 1.396(4) ?
    O3 C5 . 1.397(3) ?
    C11 C12 . 1.398(4) ?
    C4 C5 . 1.365(4) ?
    C4 H4 . 0.9300 ?
    C19 C18 . 1.477(4) ?
    C19 C19 2_657 1.526(5) ?
    C19 H19A . 0.9700 ?
    C19 H19B . 0.9700 ?
    C7 C6 . 1.382(4) ?
    C7 H7 . 0.9300 ?
    C13 C12 . 1.363(5) ?
    C13 C14 . 1.392(5) ?
    C13 H13 . 0.9300 ?
    C8 C9 . 1.377(4) ?
    C8 C10 . 1.378(5) ?
    C10 C9 5 1.378(4) ?
    C10 H10 . 0.9300 ?
    C5 C6 . 1.387(4) ?
    C12 H12 . 0.9300 ?
    C18 H18A . 0.9700 ?
    C18 H18B . 0.9700 ?
    C15 C14 . 1.378(5) ?
    C15 H15 . 0.9300 ?
    C9 C10 5 1.378(4) ?
    C9 H9 . 0.9300 ?
    C14 H14 . 0.9300 ?
    C6 H6 . 0.9300 ?
loop_
    _geom_angle_atom_site_label_1
    _geom_angle_atom_site_label_2
    _geom_angle_atom_site_label_3
    _geom_angle_site_symmetry_1
    _geom_angle_site_symmetry_3
    _geom_angle
    _geom_angle_publ_flag
    O2 Co1 O2 . 2_656 153.16(15) ?
    O2 Co1 N1 . . 92.67(9) ?
    O2 Co1 N1 2_656 . 103.95(9) ?
    O2 Co1 N1 . 2_656 103.95(9) ?
    O2 Co1 N1 2_656 2_656 92.67(9) ?
    N1 Co1 N1 . 2_656 103.44(13) ?
    O2 Co1 O1 . . 58.59(8) ?
    O2 Co1 O1 2_656 . 101.36(9) ?
    N1 Co1 O1 . . 150.83(8) ?
    N1 Co1 O1 2_656 . 89.54(8) ?
    O2 Co1 O1 . 2_656 101.36(9) ?
    O2 Co1 O1 2_656 2_656 58.59(8) ?
    N1 Co1 O1 . 2_656 89.54(8) ?
    N1 Co1 O1 2_656 2_656 150.83(8) ?
    O1 Co1 O1 . 2_656 91.42(11) ?
    C17 N1 C11 . . 104.9(2) ?
    C17 N1 Co1 . . 126.90(19) ?
    C11 N1 Co1 . . 124.46(17) ?
    C1 O2 Co1 . . 97.48(18) ?
    C1 O1 Co1 . . 82.61(17) ?
    C17 N2 C16 . . 107.1(2) ?
    C17 N2 C18 . . 126.5(2) ?
    C16 N2 C18 . . 126.1(2) ?
    N2 C16 C15 . . 131.9(3) ?
    N2 C16 C11 . . 105.5(2) ?
    C15 C16 C11 . . 122.6(3) ?
    O1 C1 O2 . . 121.2(3) ?
    O1 C1 C2 . . 120.7(2) ?
    O2 C1 C2 . . 118.1(2) ?
    C7 C2 C3 . . 119.4(2) ?
    C7 C2 C1 . . 121.3(2) ?
    C3 C2 C1 . . 119.2(2) ?
    C4 C3 C2 . . 120.5(3) ?
    C4 C3 H3 . . 119.7 ?
    C2 C3 H3 . . 119.7 ?
    N1 C17 N2 . . 113.0(2) ?
    N1 C17 H17 . . 123.5 ?
    N2 C17 H17 . . 123.5 ?
    C8 O3 C5 . . 116.9(2) ?
    N1 C11 C16 . . 109.5(2) ?
    N1 C11 C12 . . 131.0(3) ?
    C16 C11 C12 . . 119.5(3) ?
    C5 C4 C3 . . 119.4(3) ?
    C5 C4 H4 . . 120.3 ?
    C3 C4 H4 . . 120.3 ?
    C18 C19 C19 . 2_657 111.6(3) ?
    C18 C19 H19A . . 109.3 ?
    C19 C19 H19A 2_657 . 109.3 ?
    C18 C19 H19B . . 109.3 ?
    C19 C19 H19B 2_657 . 109.3 ?
    H19A C19 H19B . . 108.0 ?
    C2 C7 C6 . . 120.4(3) ?
    C2 C7 H7 . . 119.8 ?
    C6 C7 H7 . . 119.8 ?
    C12 C13 C14 . . 122.0(3) ?
    C12 C13 H13 . . 119.0 ?
    C14 C13 H13 . . 119.0 ?
    C9 C8 C10 . . 120.3(3) ?
    C9 C8 O3 . . 115.4(3) ?
    C10 C8 O3 . . 124.3(3) ?
    C9 C10 C8 5 . 120.0(3) ?
    C9 C10 H10 5 . 120.0 ?
    C8 C10 H10 . . 120.0 ?
    C4 C5 C6 . . 121.4(3) ?
    C4 C5 O3 . . 119.6(3) ?
    C6 C5 O3 . . 118.9(3) ?
    C13 C12 C11 . . 118.0(3) ?
    C13 C12 H12 . . 121.0 ?
    C11 C12 H12 . . 121.0 ?
    N2 C18 C19 . . 114.2(2) ?
    N2 C18 H18A . . 108.7 ?
    C19 C18 H18A . . 108.7 ?
    N2 C18 H18B . . 108.7 ?
    C19 C18 H18B . . 108.7 ?
    H18A C18 H18B . . 107.6 ?
    C14 C15 C16 . . 116.4(3) ?
    C14 C15 H15 . . 121.8 ?
    C16 C15 H15 . . 121.8 ?
    C10 C9 C8 5 . 119.7(3) ?
    C10 C9 H9 5 . 120.1 ?
    C8 C9 H9 . . 120.1 ?
    C15 C14 C13 . . 121.4(3) ?
    C15 C14 H14 . . 119.3 ?
    C13 C14 H14 . . 119.3 ?
    C7 C6 C5 . . 118.8(3) ?
    C7 C6 H6 . . 120.6 ?
    C5 C6 H6 . . 120.6 ?
loop_
    _geom_torsion_atom_site_label_1
    _geom_torsion_atom_site_label_2
    _geom_torsion_atom_site_label_3
    _geom_torsion_atom_site_label_4
    _geom_torsion_site_symmetry_1
    _geom_torsion_site_symmetry_2
    _geom_torsion_site_symmetry_3
    _geom_torsion_site_symmetry_4
    _geom_torsion
    _geom_torsion_publ_flag
    O2 Co1 N1 C17 . . . . 114.1(2) ?
    O2 Co1 N1 C17 2_656 . . . -44.6(3) ?
    N1 Co1 N1 C17 2_656 . . . -140.8(3) ?
    O1 Co1 N1 C17 . . . . 104.9(3) ?
    O1 Co1 N1 C17 2_656 . . . 12.8(2) ?
    O2 Co1 N1 C11 . . . . -40.8(2) ?
    O2 Co1 N1 C11 2_656 . . . 160.4(2) ?
    N1 Co1 N1 C11 2_656 . . . 64.21(19) ?
    O1 Co1 N1 C11 . . . . -50.1(3) ?
    O1 Co1 N1 C11 2_656 . . . -142.2(2) ?
    O2 Co1 O2 C1 2_656 . . . -48.23(18) ?
    N1 Co1 O2 C1 . . . . -177.02(19) ?
    N1 Co1 O2 C1 2_656 . . . 78.4(2) ?
    O1 Co1 O2 C1 . . . . -2.29(17) ?
    O1 Co1 O2 C1 2_656 . . . -86.95(19) ?
    O2 Co1 O1 C1 . . . . 2.31(17) ?
    O2 Co1 O1 C1 2_656 . . . 162.98(16) ?
    N1 Co1 O1 C1 . . . . 13.2(3) ?
    N1 Co1 O1 C1 2_656 . . . -104.39(17) ?
    O1 Co1 O1 C1 2_656 . . . 104.77(18) ?
    C17 N2 C16 C15 . . . . 178.2(3) ?
    C18 N2 C16 C15 . . . . 4.4(5) ?
    C17 N2 C16 C11 . . . . -1.6(3) ?
    C18 N2 C16 C11 . . . . -175.4(3) ?
    Co1 O1 C1 O2 . . . . -3.8(3) ?
    Co1 O1 C1 C2 . . . . 175.3(2) ?
    Co1 O2 C1 O1 . . . . 4.4(3) ?
    Co1 O2 C1 C2 . . . . -174.77(19) ?
    O1 C1 C2 C7 . . . . 152.1(3) ?
    O2 C1 C2 C7 . . . . -28.8(4) ?
    O1 C1 C2 C3 . . . . -31.1(4) ?
    O2 C1 C2 C3 . . . . 148.1(3) ?
    C7 C2 C3 C4 . . . . 0.0(4) ?
    C1 C2 C3 C4 . . . . -176.9(2) ?
    C11 N1 C17 N2 . . . . -0.8(3) ?
    Co1 N1 C17 N2 . . . . -159.67(18) ?
    C16 N2 C17 N1 . . . . 1.6(3) ?
    C18 N2 C17 N1 . . . . 175.4(3) ?
    C17 N1 C11 C16 . . . . -0.2(3) ?
    Co1 N1 C11 C16 . . . . 159.27(18) ?
    C17 N1 C11 C12 . . . . -179.7(3) ?
    Co1 N1 C11 C12 . . . . -20.2(4) ?
    N2 C16 C11 N1 . . . . 1.1(3) ?
    C15 C16 C11 N1 . . . . -178.7(3) ?
    N2 C16 C11 C12 . . . . -179.3(2) ?
    C15 C16 C11 C12 . . . . 0.9(4) ?
    C2 C3 C4 C5 . . . . 0.0(4) ?
    C3 C2 C7 C6 . . . . 1.0(4) ?
    C1 C2 C7 C6 . . . . 177.9(3) ?
    C5 O3 C8 C9 . . . . 156.8(3) ?
    C5 O3 C8 C10 . . . . -26.4(5) ?
    C9 C8 C10 C9 . . . 5 0.6(6) ?
    O3 C8 C10 C9 . . . 5 -176.1(3) ?
    C3 C4 C5 C6 . . . . -1.0(4) ?
    C3 C4 C5 O3 . . . . -178.4(2) ?
    C8 O3 C5 C4 . . . . -86.4(4) ?
    C8 O3 C5 C6 . . . . 96.1(4) ?
    C14 C13 C12 C11 . . . . 0.6(5) ?
    N1 C11 C12 C13 . . . . 178.3(3) ?
    C16 C11 C12 C13 . . . . -1.1(4) ?
    C17 N2 C18 C19 . . . . 40.2(4) ?
    C16 N2 C18 C19 . . . . -147.2(3) ?
    C19 C19 C18 N2 2_657 . . . 179.41(19) ?
    N2 C16 C15 C14 . . . . -179.9(3) ?
    C11 C16 C15 C14 . . . . -0.1(4) ?
    C10 C8 C9 C10 . . . 5 -0.6(6) ?
    O3 C8 C9 C10 . . . 5 176.4(3) ?
    C16 C15 C14 C13 . . . . -0.4(5) ?
    C12 C13 C14 C15 . . . . 0.2(5) ?
    C2 C7 C6 C5 . . . . -2.0(5) ?
    C4 C5 C6 C7 . . . . 2.0(5) ?
    O3 C5 C6 C7 . . . . 179.4(3) ?
_iucr_refine_instructions_details
;
TITL 20141119JND16_0m in C2/c
CELL  0.71073   16.9610   16.4460   12.9870    90.000   117.022    90.000
ZERR 4      0.0040    0.0030    0.0030     0.000     0.003     0.000
LATT 7
SYMM      - X ,  Y ,  0.50000 - Z
SFAC C  H  Co N  O
UNIT 152 120 4 16 24
OMIT  -3.00  50.02
L.S. 8
ACTA
BOND $H
FMAP 2
PLAN 20
CONF
HTAB
SIZE 0.27 0.24 0.19
WGHT  0.085700  2.055600
FVAR  0.083680
TEMP    23
Co1    3   0.500000  0.100894  0.750000 10.500000  0.039290  0.051180 =
           0.022140  0.000000  0.013420  0.000000
N1     4   0.462149  0.179263  0.845239 11.000000  0.052580  0.049590 =
           0.028180 -0.001830  0.019820  0.003230
O2     5   0.371977  0.072077  0.639077 11.000000  0.060450  0.082460 =
           0.046050 -0.025070  0.022530 -0.011620
O1     5   0.465615  0.000279  0.605215 11.000000  0.041470  0.063450 =
           0.056560 -0.003380  0.008250 -0.001460
N2     4   0.422279  0.214134  0.980539 11.000000  0.049590  0.052030 =
           0.034640 -0.008060  0.022460 -0.001510
C16    1   0.364708  0.254256  0.881039 11.000000  0.046140  0.040120 =
           0.041240 -0.006090  0.018660 -0.005230
C1     1   0.388165  0.020754  0.579784 11.000000  0.046680  0.050850 =
           0.028300  0.003530  0.012810  0.000940
C2     1   0.311459 -0.014556  0.475722 11.000000  0.040580  0.037600 =
           0.031070  0.003940  0.011940  0.002250
C3     1   0.323104 -0.036620  0.380334 11.000000  0.044380  0.046250 =
           0.034120  0.003500  0.015410  0.003310
AFIX 43
H3     2   0.378647 -0.031828  0.383037 11.000000 -1.200000
AFIX 0
C17    1   0.477310  0.169983  0.953886 11.000000  0.048960  0.053130 =
           0.028790 -0.004230  0.016810  0.002270
AFIX 43
H17    2   0.521400  0.136445  1.006375 11.000000 -1.200000
AFIX 0
O3     5   0.100911 -0.103688  0.180074 11.000000  0.074060  0.051760 =
           0.050270  0.005880 -0.017400 -0.018600
C11    1   0.391095  0.232592  0.797508 11.000000  0.049530  0.038090 =
           0.034070 -0.001980  0.015210 -0.004080
C4     1   0.253080 -0.065512  0.281879 11.000000  0.063440  0.045000 =
           0.028920  0.001840  0.015550 -0.003700
AFIX 43
H4     2   0.261028 -0.080181  0.218057 11.000000 -1.200000
AFIX 0
C19    1   0.504783  0.208719  1.194302 11.000000  0.063080  0.068980 =
           0.037520  0.000430  0.029800 -0.005950
AFIX 23
H19A   2   0.540515  0.254855  1.194598 11.000000 -1.200000
H19B   2   0.535066  0.159564  1.190762 11.000000 -1.200000
AFIX 0
C7     1   0.228787 -0.021842  0.471162 11.000000  0.050180  0.066160 =
           0.041310 -0.004060  0.023470 -0.002580
AFIX 43
H7     2   0.220454 -0.006262  0.534369 11.000000 -1.200000
AFIX 0
C13    1   0.275907  0.314823  0.662593 11.000000  0.074580  0.056370 =
           0.058890  0.011890  0.013090  0.012280
AFIX 43
H13    2   0.244778  0.336008  0.588474 11.000000 -1.200000
AFIX 0
C8     1   0.053005 -0.048621  0.091776 11.000000  0.038090  0.052070 =
           0.040730  0.002600 -0.001540 -0.012460
C10    1   0.045849  0.033361  0.108582 11.000000  0.056420  0.055270 =
           0.037220 -0.010730 -0.000300 -0.016440
AFIX 43
H10    2   0.077018  0.055786  0.181909 11.000000 -1.200000
AFIX 0
C5     1   0.171807 -0.072460  0.278694 11.000000  0.052020  0.042340 =
           0.036030  0.004100  0.000000 -0.008460
C12    1   0.345748  0.264518  0.685805 11.000000  0.072030  0.051970 =
           0.042660  0.004220  0.020660  0.000060
AFIX 43
H12    2   0.362815  0.251748  0.629057 11.000000 -1.200000
AFIX 0
C18    1   0.417509  0.213134  1.091114 11.000000  0.068970  0.076360 =
           0.041420 -0.011760  0.034740 -0.001550
AFIX 23
H18A   2   0.382288  0.166798  1.091582 11.000000 -1.200000
H18B   2   0.387279  0.261895  1.096172 11.000000 -1.200000
AFIX 0
C15    1   0.293529  0.306103  0.857643 11.000000  0.054670  0.052310 =
           0.069500 -0.010800  0.029560 -0.002700
AFIX 43
H15    2   0.276601  0.320059  0.914140 11.000000 -1.200000
AFIX 0
C9     1   0.007420 -0.082021 -0.016848 11.000000  0.051030  0.045050 =
           0.047290 -0.006310  0.005670 -0.009470
AFIX 43
H9     2   0.012593 -0.137208 -0.028198 11.000000 -1.200000
AFIX 0
C14    1   0.249603  0.335564  0.746508 11.000000  0.057300  0.056230 =
           0.083870  0.005320  0.017260  0.010490
AFIX 43
H14    2   0.201408  0.369997  0.727006 11.000000 -1.200000
AFIX 0
C6     1   0.158410 -0.052116  0.373346 11.000000  0.038060  0.068740 =
           0.063350  0.004690  0.016410 -0.006610
AFIX 43
H6     2   0.103142 -0.058742  0.370935 11.000000 -1.200000
AFIX 0
HKLF 4
END
;
data_New_Global_Publ_Block
_journal_date_recd_electronic     2015-04-04
_journal_date_accepted     2015-04-27
_journal_name_full     'Acta Crystallographica, Section E'
_journal_year     2015
_journal_volume     71
_journal_issue      6
_journal_page_first     m131
_journal_page_last     m132
_journal_paper_category     HM
_journal_paper_doi     10.1107/S2056989015008294
_journal_coeditor_code     IM2463
_publ_contact_author_name     'ChangGe Zheng'
_publ_contact_author_address
;
School of Chemical and Material Engineering, Jiangnan University,
1800 Lihu Road, Wuxi, Jiangsu Province 214122,
People's Republic of China
;
_publ_contact_author_email     cgzheng@jiangnan.edu.cn
_publ_contact_author_fax     ?
_publ_contact_author_phone     '13665178768'
_publ_section_title
;\
Crystal structure of
poly[[\m-1,1'-(butane-1,4-diyl)bis(1<i>H</i>-benzimidazole)-\k^2^<i>N</i>^3^:\
<i>N</i>^3'^]{\m-4,4'-[1,4-phenylenebis(oxy)]dibenzoato-\
\k^4^<i>O</i>,<i>O</i>':<i>O</i>'',<i>O</i>'''}cobalt(II)]
;
loop_
    _publ_author_name
    _publ_author_footnote
    _publ_author_address
    'Xie, Chen' .
;
School of Chemical and Material Engineering, Jiangnan University,
1800 Lihu Road, Wuxi, Jiangsu Province 214122, People's Republic of China
;
    'Zheng, ChangGe' .
;
School of Chemical and Material Engineering, Jiangnan University,
1800 Lihu Road, Wuxi, Jiangsu Province 214122, People's Republic of China
;
_publ_section_synopsis     .
