# Supplementary material for: Crystal structure of poly[[μ-1,1′-(butane-1,4-di­yl)bis­(1H-benzimidazole)-κ2 N 3:N 3′]{μ-4,4′-[1,4-phenyl­enebis(­oxy)]di­ben­zo­ato-κ4 O,O′:O′′,O′′′}cobalt(II)]
Source: Acta Crystallogr E Crystallogr Commun. 2015 May 20;71(Pt 6):m131–2. doi: 10.1107/S2056989015008294 (PMC4459380; doi:10.1107/S2056989015008294)
Supplement: Supplementary file 2 [file e-71-0m131-Isup2.hkl]

# 
# h,k,l, Fc-squared, Fo-squared, sigma(Fo-squared) and status flag 
# 
data_I
_shelx_title ' 20141119JND16_0m in Cc      New: C2/c' 
_shelx_refln_list_code          4 
_shelx_F_calc_maximum      368.95 
_exptl_crystal_F_000      1444.00 
_reflns_d_resolution_high  0.8406 
 
loop_ 
 _symmetry_equiv_pos_as_xyz 
 'x, y, z' 
 '-x, y, -z+1/2' 
 'x+1/2, y+1/2, z' 
 '-x+1/2, y+1/2, -z+1/2' 
 '-x, -y, -z' 
 'x, -y, z-1/2' 
 '-x+1/2, -y+1/2, -z' 
 'x+1/2, -y+1/2, z-1/2' 
 
_cell_length_a    16.9610 
_cell_length_b    16.4460 
_cell_length_c    12.9870 
_cell_angle_alpha  90.000 
_cell_angle_beta  117.022 
_cell_angle_gamma  90.000 
 
_shelx_F_squared_multiplier     1.000 
 
loop_ 
 _refln_index_h 
 _refln_index_k 
 _refln_index_l 
 _refln_F_squared_calc 
 _refln_F_squared_meas 
 _refln_F_squared_sigma 
 _refln_observed_status 
   2   0   0    25177.64    22276.59   1547.58 o 
   4   0   0    16043.81    14419.74   1001.63 o 
   6   0   0     4704.90     4718.69    331.01 o 
   8   0   0    12931.66    11486.50    799.58 o 
  10   0   0     1013.09      872.38     61.62 o 
  12   0   0     1140.43     1009.45     76.66 o 
  14   0   0        8.05        7.23     10.60 o 
  16   0   0      417.52      375.80     31.91 o 
   1   1   0    12912.69    14369.75   1036.62 o 
   3   1   0     5352.16     4619.63    190.02 o 
   5   1   0     2250.81     1981.89     83.17 o 
   7   1   0     9507.21     8919.38    365.47 o 
   9   1   0     2819.46     2307.38     97.79 o 
  11   1   0     1628.52     1438.83     63.92 o 
  13   1   0      372.54      335.41     19.32 o 
  15   1   0      464.83      432.09     23.82 o 
  17   1   0       71.99       58.78     11.53 o 
   2   2   0      593.07      695.55     44.05 o 
   4   2   0     2401.80     2098.10     87.55 o 
   6   2   0     4249.46     3960.27    164.39 o 
   8   2   0      256.26      305.75     17.83 o 
  10   2   0      174.21      183.12     16.48 o 
  12   2   0        4.83        7.86      7.69 o 
  14   2   0      957.51      872.70     37.59 o 
  16   2   0      141.76      112.77     13.11 o 
   1   3   0    17055.79    14829.20    817.50 o 
   3   3   0    39575.30    45595.07   3006.87 o 
   5   3   0       49.65       40.75      7.58 o 
   7   3   0      314.99      322.52     18.05 o 
   9   3   0      115.29      115.31     10.69 o 
  11   3   0        0.93        0.04      6.51 o 
  13   3   0     1619.22     1476.76     66.64 o 
  15   3   0       20.93       15.05      8.55 o 
  17   3   0       19.52        0.43     11.17 o 
   0   4   0    32703.79    29937.12   2074.91 o 
   2   4   0     3250.33     3082.36    158.28 o 
   4   4   0    16939.47    19921.67   1324.85 o 
   6   4   0     1602.62     1533.15     65.14 o 
   8   4   0     5658.47     5363.15    222.46 o 
  10   4   0     2603.29     2516.93    107.61 o 
  12   4   0     2084.26     1876.64     82.80 o 
  14   4   0      660.95      629.65     43.09 o 
  16   4   0      273.76      284.40     19.26 o 
   1   5   0    23443.50    22042.40    925.28 o 
   3   5   0      593.92      518.53     55.17 o 
   5   5   0     9617.08    10822.61    691.94 o 
   7   5   0     1375.92     1230.85     66.92 o 
   9   5   0     2917.00     3034.49    127.68 o 
  11   5   0      632.38      550.59     29.50 o 
  13   5   0     2126.70     1988.45     88.31 o 
  15   5   0     1155.61     1070.02     80.96 o 
  17   5   0      191.74      176.83     18.88 o 
   0   6   0     4141.77     3709.90    259.36 o 
   2   6   0     3518.74     3672.74    188.06 o 
   4   6   0    14487.37    18138.40    753.81 o 
   6   6   0     3746.43     4115.20    194.83 o 
   8   6   0     6342.46     7177.47    537.32 o 
  10   6   0     1441.24     1511.60     83.64 o 
  12   6   0     3131.13     2983.85    128.21 o 
  14   6   0     1640.62     1422.02     83.37 o 
  16   6   0      611.65      543.75     42.41 o 
   1   7   0      279.41      300.02     33.99 o 
   3   7   0      997.73     1118.04     91.61 o 
   5   7   0     4660.53     5724.06    240.42 o 
   7   7   0       68.64       79.49      9.95 o 
   9   7   0     2334.52     2457.86    105.28 o 
  11   7   0       61.34       52.85     10.04 o 
  13   7   0      616.95      524.74     87.41 o 
  15   7   0      263.36      196.35     27.94 o 
   0   8   0     3047.98     3459.41    526.61 o 
   2   8   0     1752.91     1657.22    132.56 o 
   4   8   0     2610.99     3525.46    151.11 o 
   6   8   0      365.67      394.37     23.16 o 
   8   8   0      389.36      466.68     25.56 o 
  10   8   0      727.21      905.00     56.92 o 
  12   8   0      108.19       58.62     16.15 o 
  14   8   0        0.32        5.63     14.08 o 
  16   8   0        7.50      -18.92     14.46 o 
   1   9   0     7647.32     7835.46    320.44 o 
   3   9   0     3129.13     2955.01    266.21 o 
   5   9   0     2241.64     2854.28    124.12 o 
   7   9   0       62.50      100.59     15.84 o 
   9   9   0       83.90      111.44     17.90 o 
  11   9   0     1148.19     1296.27     80.96 o 
  13   9   0      466.96      435.19     38.69 o 
  15   9   0      194.99      190.21     35.82 o 
   0  10   0     3476.65     3200.40    310.23 o 
   2  10   0     6334.61     5598.92    230.63 o 
   4  10   0     5789.94     6257.87    265.17 o 
   6  10   0      444.58      485.42     28.01 o 
   8  10   0      429.66      582.87     41.60 o 
  10  10   0     5167.48     6357.97    331.11 o 
  12  10   0      366.90      407.92     35.82 o 
  14  10   0      443.90      457.60     39.93 o 
   1  11   0     3116.26     2904.56    106.04 o 
   3  11   0     3575.95     4022.59    268.58 o 
   5  11   0     2000.84     2264.27    128.63 o 
   7  11   0     2509.07     3080.80    134.84 o 
   9  11   0      431.09      452.86     37.50 o 
  11  11   0      430.53      380.56     42.99 o 
  13  11   0        1.60        1.22     16.15 o 
   0  12   0     1801.26     1731.94    114.64 o 
   2  12   0       13.02        2.33      8.49 o 
   4  12   0      517.76      453.36     35.59 o 
   6  12   0      612.40      681.52     37.33 o 
   8  12   0     1570.92     1872.51    106.70 o 
  10  12   0        2.39      -10.89     14.80 o 
  12  12   0       15.99        7.84     16.48 o 
  14  12   0       22.12      -12.90     16.87 o 
   1  13   0      114.71       94.35     17.51 o 
   3  13   0       51.35       82.32     12.34 o 
   5  13   0      788.06      903.82     46.31 o 
   7  13   0     1161.11     1443.89     68.91 o 
   9  13   0       54.24       56.64     18.54 o 
  11  13   0      723.17      836.65     58.53 o 
  13  13   0      401.59      532.49     45.06 o 
   0  14   0     1107.66      955.78     87.41 o 
   2  14   0      318.11      259.72     26.84 o 
   4  14   0      192.97      197.98     18.29 o 
   6  14   0      333.64      374.07     26.67 o 
   8  14   0      288.77      346.82     26.12 o 
  10  14   0       36.33       15.30     19.59 o 
  12  14   0       72.35       54.36     21.98 o 
   1  15   0      171.70      130.38     21.77 o 
   3  15   0      135.98      132.93     21.63 o 
   5  15   0      981.18     1093.69     65.10 o 
   7  15   0      309.12      370.41     27.70 o 
   9  15   0      297.48      276.48     32.36 o 
  11  15   0      634.27      699.43     56.07 o 
   0  16   0      109.73       63.05     27.23 o 
   2  16   0      886.23      680.67     60.90 o 
   4  16   0       95.36       83.38     20.63 o 
   6  16   0        4.88       25.09     17.73 o 
   8  16   0       26.59       66.29     22.72 o 
  10  16   0      394.48      478.43     85.98 o 
   1  17   0        5.87      -14.28     15.68 o 
   3  17   0      410.88      331.78     41.56 o 
   5  17   0       14.56      -23.21     16.69 o 
   7  17   0       42.93       53.02     37.26 o 
   0  18   0       34.72       50.15     27.23 o 
   2  18   0      214.40      174.27     26.11 o 
   4  18   0       37.39       25.54     19.28 o 
   6  18   0       42.28        1.43     35.82 o 
   1  19   0      185.87      157.91     26.29 o 
   3  19   0      219.45      179.03     27.52 o 
 -17   1   1        3.07       -8.42      8.23 o 
 -15   1   1       19.66        5.14      7.71 o 
 -13   1   1        9.15       -5.36      7.35 o 
 -11   1   1      291.40      286.77     18.46 o 
  -9   1   1     4342.05     4078.17    203.66 o 
  -7   1   1      910.26      644.53     35.46 o 
  -5   1   1      392.16      322.01     23.64 o 
  -3   1   1    18437.27    15272.91    747.78 o 
  -1   1   1      955.68     1016.41     82.52 o 
   1   1   1    35402.97    31854.47   1302.08 o 
   3   1   1     2336.98     2117.90     88.38 o 
   5   1   1     8671.96     8266.60    338.77 o 
   7   1   1     3039.97     2961.34    123.95 o 
   9   1   1      568.36      581.68     25.05 o 
  11   1   1      218.79      225.58     14.33 o 
  13   1   1       67.18       56.64      9.27 o 
  15   1   1      377.34      359.50     21.99 o 
  17   1   1       89.23       66.74     12.46 o 
 -18   2   1      184.73      194.24     16.55 o 
 -16   2   1      194.28      205.43     15.91 o 
 -14   2   1       15.74       18.54      9.27 o 
 -12   2   1      338.66      324.43     20.88 o 
 -10   2   1     2184.90     1785.46     77.37 o 
  -8   2   1     3285.40     2665.14    112.06 o 
  -6   2   1     1250.97      989.24     42.91 o 
  -4   2   1    14210.64    13114.89    535.08 o 
  -2   2   1    10865.85    10723.12    445.87 o 
   0   2   1    40615.23    52812.38   2157.07 o 
   2   2   1    25611.91    25500.65   1287.12 o 
   4   2   1     2415.53     2530.08    111.58 o 
   6   2   1    13224.62    12958.39    530.98 o 
   8   2   1     3278.29     3034.68    127.51 o 
  10   2   1      942.16      870.82     41.56 o 
  12   2   1     2063.96     1948.69     74.61 o 
  14   2   1      163.44      173.75     14.65 o 
  16   2   1      336.18      320.10     21.05 o 
 -17   3   1     1074.39      992.51     43.13 o 
 -15   3   1     1637.57     1581.61     71.33 o 
 -13   3   1      285.03      281.49     20.05 o 
 -11   3   1     3849.72     3519.08    147.87 o 
  -9   3   1     4009.56     3594.09    150.06 o 
  -7   3   1      176.34      105.43      8.19 o 
  -5   3   1    16852.52    18244.01   1191.85 o 
  -3   3   1   135268.17   130975.03   6470.45 o 
  -1   3   1     3443.41     3391.23    142.31 o 
   1   3   1       21.50       15.70      2.73 o 
   3   3   1     2414.65     2840.84    204.17 o 
   5   3   1     4932.64     4688.56    194.11 o 
   7   3   1    11316.74    10523.16    431.25 o 
   9   3   1     3977.58     3462.07    145.92 o 
  11   3   1      228.34      237.51     18.16 o 
  13   3   1     1326.27     1193.24     49.00 o 
  15   3   1      784.41      733.12     51.96 o 
  17   3   1       71.09       53.77     12.22 o 
 -18   4   1      136.86      126.82     16.77 o 
 -16   4   1      428.64      369.49     25.47 o 
 -14   4   1     1179.85     1053.93     50.34 o 
 -12   4   1     1543.20     1406.32     63.57 o 
 -10   4   1     1657.49     1415.57     62.74 o 
  -8   4   1     5541.85     4796.16    245.71 o 
  -6   4   1      218.97      155.14      9.88 o 
  -4   4   1    12454.42    14371.46    675.73 o 
  -2   4   1      426.74      694.04     53.74 o 
   0   4   1   110346.21    92405.61   3864.04 o 
   2   4   1    39956.12    47042.75   1814.09 o 
   4   4   1      381.14      594.88     41.25 o 
   6   4   1     1968.83     1935.37    102.54 o 
   8   4   1     3144.71     2912.85    123.31 o 
  10   4   1        2.21       -3.00     11.18 o 
  12   4   1     2780.30     2618.49    113.72 o 
  14   4   1        1.69      -11.75      7.83 o 
  16   4   1      333.75      306.69     24.29 o 
 -17   5   1       11.58       11.71     14.67 o 
 -15   5   1       13.48        4.22     10.18 o 
 -13   5   1      441.22      487.32     41.57 o 
 -11   5   1      250.62      234.50     16.28 o 
  -9   5   1     2364.13     2354.81    123.39 o 
  -7   5   1     1364.03     1521.57    113.43 o 
  -5   5   1     2372.80     2786.91    141.88 o 
  -3   5   1     1702.49     1889.76    176.25 o 
  -1   5   1     2373.30     2308.17    115.00 o 
   1   5   1    10412.88     9830.20    399.82 o 
   3   5   1     9513.96    10987.29    390.07 o 
   5   5   1     5510.35     6947.13    308.41 o 
   7   5   1      453.26      482.52     25.67 o 
   9   5   1       10.35       14.58      9.52 o 
  11   5   1      585.87      561.14     31.19 o 
  13   5   1       57.98       36.61     11.29 o 
  15   5   1       45.67       18.07     16.68 o 
 -16   6   1      158.53      205.23     25.09 o 
 -14   6   1     1191.36     1163.76     70.15 o 
 -12   6   1      387.93      365.15     22.69 o 
 -10   6   1       96.20       97.30     10.18 o 
  -8   6   1     1215.61     1353.35     66.01 o 
  -6   6   1     3965.10     3966.34    207.24 o 
  -4   6   1    12007.61    14051.93    585.50 o 
  -2   6   1     9266.14     9093.10    377.69 o 
   0   6   1      671.38      516.86     49.88 o 
   2   6   1     3579.24     3499.59    144.20 o 
   4   6   1     1154.38     1212.69     51.50 o 
   6   6   1        3.90       12.90      7.43 o 
   8   6   1     1039.97     1149.26     52.71 o 
  10   6   1     6129.38     5960.16    307.87 o 
  12   6   1      171.44      101.26     19.14 o 
  14   6   1     1017.28      825.68     53.86 o 
  16   6   1        3.45       15.81     15.68 o 
 -17   7   1      204.70      148.14     22.78 o 
 -15   7   1     1212.19     1251.98     75.24 o 
 -13   7   1     3873.49     3562.78    303.07 o 
 -11   7   1      963.73      985.99     76.36 o 
  -9   7   1     1116.23     1092.05     53.40 o 
  -7   7   1    22561.18    25977.72   1229.70 o 
  -5   7   1     3030.59     3066.59    131.60 o 
  -3   7   1     1521.17     1227.39     95.29 o 
  -1   7   1     7896.75     7409.31    364.26 o 
   1   7   1      714.75      836.56     58.24 o 
   3   7   1     2602.37     2656.65    134.65 o 
   5   7   1      315.25      254.30     15.26 o 
   7   7   1     1644.76     1861.30     80.98 o 
   9   7   1      530.78      569.41     31.00 o 
  11   7   1      288.08      239.59     30.09 o 
  13   7   1      497.61      452.88     37.33 o 
  15   7   1      346.33      360.58     39.41 o 
 -16   8   1      284.86      289.70     29.57 o 
 -14   8   1       65.39       35.33     18.63 o 
 -12   8   1     1285.70     1239.50    110.34 o 
 -10   8   1     1190.51     1239.28     84.54 o 
  -8   8   1     8679.71    10223.80    417.87 o 
  -6   8   1       66.89      130.67     16.95 o 
  -4   8   1      106.05      145.10     12.19 o 
  -2   8   1       27.44       29.34      6.62 o 
   0   8   1     4338.62     3959.88    183.24 o 
   2   8   1     4497.55     4114.71    170.60 o 
   4   8   1     7671.80     8833.26    370.69 o 
   6   8   1      390.21      537.97     29.87 o 
   8   8   1      278.57      342.75     21.31 o 
  10   8   1      911.97     1048.92     98.87 o 
  12   8   1      143.41      168.36     30.81 o 
  14   8   1      413.60      364.50     34.42 o 
 -15   9   1      111.82      108.40     20.19 o 
 -13   9   1      122.10       97.54     18.56 o 
 -11   9   1       49.82       54.60     14.46 o 
  -9   9   1     1856.83     2226.12    121.72 o 
  -7   9   1        4.87       -1.43      7.89 o 
  -5   9   1      998.28     1184.22    128.15 o 
  -3   9   1     1146.29     1366.91    138.45 o 
  -1   9   1      974.59      876.20     71.56 o 
   1   9   1     1155.25     1337.20     80.95 o 
   3   9   1     4867.35     4752.59    376.15 o 
   5   9   1     3676.87     4522.44    192.46 o 
   7   9   1        4.82       19.20     15.05 o 
   9   9   1      298.13      349.99     46.57 o 
  11   9   1       61.10       31.22     16.15 o 
  13   9   1      149.11      155.14     23.75 o 
  15   9   1      165.04      180.31     26.16 o 
 -14  10   1       15.87       14.33     15.84 o 
 -12  10   1       36.95       41.02     16.12 o 
 -10  10   1     3927.53     5084.53    266.36 o 
  -8  10   1      390.11      473.04     28.36 o 
  -6  10   1       33.06       30.40     13.58 o 
  -4  10   1      460.03      555.93     53.04 o 
  -2  10   1     2154.61     2266.57    133.10 o 
   0  10   1      452.71      496.07     23.99 o 
   2  10   1        2.80        8.46      8.85 o 
   4  10   1      551.16      625.72     32.68 o 
   6  10   1     2040.89     2423.32    107.56 o 
   8  10   1        0.58        9.29     12.99 o 
  10  10   1       59.35       61.36     17.20 o 
  12  10   1        0.01       -2.42     14.46 o 
  14  10   1       60.72       26.41     17.20 o 
 -15  11   1        6.93        0.17     19.34 o 
 -13  11   1      195.95      219.44     27.52 o 
 -11  11   1     1062.56     1382.73     83.04 o 
  -9  11   1      230.62      281.91     27.51 o 
  -7  11   1      156.73      142.77     15.27 o 
  -5  11   1      927.83      980.47     52.95 o 
  -3  11   1      781.38      806.23     55.51 o 
  -1  11   1      286.59      398.85     22.94 o 
   1  11   1      781.45      714.08     38.06 o 
   3  11   1       78.63       75.00     13.29 o 
   5  11   1     3740.81     4458.46    191.90 o 
   7  11   1      209.41      233.49     25.47 o 
   9  11   1      879.91     1009.54     64.64 o 
  11  11   1       78.98       74.05     19.59 o 
  13  11   1        1.76       -6.72     15.84 o 
 -14  12   1      137.74      161.25     25.42 o 
 -12  12   1       44.90       22.09     17.49 o 
 -10  12   1      781.97     1096.95     68.74 o 
  -8  12   1       50.75      113.05     15.50 o 
  -6  12   1     1566.04     1768.42     81.14 o 
  -4  12   1     1427.61     1529.67     70.04 o 
  -2  12   1     3648.33     3485.07    150.22 o 
   0  12   1      552.91      515.83     25.23 o 
   2  12   1     4061.96     3901.65    169.95 o 
   4  12   1       22.16       18.74     10.05 o 
   6  12   1     1192.04     1540.09     71.53 o 
   8  12   1     1512.68     2103.95    118.93 o 
  10  12   1      462.86      602.07     48.20 o 
  12  12   1      640.59      808.96     58.19 o 
 -13  13   1      447.01      544.02     45.43 o 
 -11  13   1        5.12       -0.42     40.12 o 
  -9  13   1       16.39       24.73     12.20 o 
  -7  13   1      214.60      192.25     18.79 o 
  -5  13   1     1247.42     1284.62     61.81 o 
  -3  13   1     1696.42     1747.16     79.76 o 
  -1  13   1     2874.53     2864.01    125.16 o 
   1  13   1     3578.51     3322.48    143.58 o 
   3  13   1      166.04      163.97     16.05 o 
   5  13   1     1988.89     2643.69    118.02 o 
   7  13   1     2854.49     3670.36    160.98 o 
   9  13   1      471.80      584.59     46.46 o 
  11  13   1      221.27      244.09     31.25 o 
 -12  14   1      230.77      207.41     29.60 o 
 -10  14   1     1536.32     2009.61    115.88 o 
  -8  14   1        0.71       -7.18     11.22 o 
  -6  14   1        0.81        1.73     11.05 o 
  -4  14   1      463.20      413.13     26.80 o 
  -2  14   1      290.70      310.83     29.33 o 
   0  14   1      274.91      333.71     30.35 o 
   2  14   1      641.85      580.64     33.48 o 
   4  14   1       17.28       19.92     11.77 o 
   6  14   1      138.10      199.72     19.64 o 
   8  14   1      288.29      388.86     37.18 o 
  10  14   1      767.92      878.08     91.71 o 
 -11  15   1       90.50      115.41     60.18 o 
  -9  15   1      289.72      308.51     25.35 o 
  -7  15   1        0.04       -9.95     11.65 o 
  -5  15   1      985.28      856.59     45.75 o 
  -3  15   1        2.91       15.05     16.12 o 
  -1  15   1      208.98      180.50     23.30 o 
   1  15   1        1.85      -14.72     14.67 o 
   3  15   1       50.12       52.86     17.90 o 
   5  15   1        3.93       -1.33     13.49 o 
   7  15   1        2.78       -1.15     16.69 o 
   9  15   1      448.25      490.84     44.76 o 
 -10  16   1       50.40       42.16     21.98 o 
  -8  16   1       68.72       63.47     16.05 o 
  -6  16   1       38.36       41.26     14.16 o 
  -4  16   1       22.35       28.45     17.20 o 
  -2  16   1      595.45      537.00     50.15 o 
   0  16   1      359.68      274.84     32.96 o 
   2  16   1     1856.32     1657.19     98.76 o 
   4  16   1      348.64      376.72     47.29 o 
   6  16   1       53.30       25.54     31.52 o 
   8  16   1       43.47      101.09     34.39 o 
  -9  17   1        3.12       21.86     20.93 o 
  -7  17   1      345.84      358.92     36.48 o 
  -5  17   1      397.35      386.01     36.84 o 
  -3  17   1       73.06       63.77     21.49 o 
  -1  17   1      108.48      100.53     27.94 o 
   1  17   1        1.82        6.07     17.14 o 
   3  17   1      749.49      743.39     54.88 o 
   5  17   1      448.98      600.40     75.95 o 
   7  17   1      107.30      120.37     44.42 o 
  -6  18   1      384.84      410.08     39.55 o 
  -4  18   1        1.08      -32.73     37.97 o 
  -2  18   1        8.38       -4.55     17.14 o 
   0  18   1        6.64      -11.38     17.14 o 
   2  18   1      204.95      185.37     26.49 o 
   4  18   1      158.77      187.72     44.42 o 
   6  18   1       36.61        0.00     35.82 o 
  -3  19   1       10.07       -7.55     18.56 o 
  -1  19   1       21.01      -10.11     17.71 o 
   1  19   1        6.88       35.82     30.09 o 
   3  19   1        2.73      -34.39     30.09 o 
 -18   0   2      450.65      399.64     34.45 o 
 -16   0   2      566.55      591.84     41.03 o 
 -14   0   2     1462.31     1467.34    113.20 o 
 -12   0   2     1150.54     1004.50     78.81 o 
 -10   0   2     1490.96     1200.81     90.28 o 
  -8   0   2    15428.08    14869.69   1033.15 o 
  -6   0   2     2655.43     2315.64    164.79 o 
  -4   0   2       87.93       77.38     11.46 o 
  -2   0   2     2981.36     2374.39    167.65 o 
   0   0   2    13611.28    13168.65    901.32 o 
   2   0   2      864.05      825.91     48.60 o 
   4   0   2    10626.31     9891.97    501.88 o 
   6   0   2    15421.88    16607.40   1412.88 o 
   8   0   2     8250.81     7479.54    379.48 o 
  10   0   2      126.90      119.48     23.64 o 
  12   0   2     3296.48     3094.90    164.00 o 
  14   0   2      184.69      116.86     19.17 o 
  16   0   2      169.30      159.82     45.85 o 
 -17   1   2      330.23      336.65     20.93 o 
 -15   1   2      164.10      161.54     15.72 o 
 -13   1   2      501.55      383.69     23.37 o 
 -11   1   2     2072.96     1737.46     90.68 o 
  -9   1   2    10204.81     9977.86    491.42 o 
  -7   1   2      774.54      650.71     35.46 o 
  -5   1   2    33052.36    26509.33   1297.46 o 
  -3   1   2   136121.75   113866.38   4639.03 o 
  -1   1   2     1080.58     1414.61     91.80 o 
   1   1   2     3708.20     3216.69    133.31 o 
   3   1   2      115.89      147.54      8.69 o 
   5   1   2      809.66      723.32     34.65 o 
   7   1   2     6178.48     6548.57    268.67 o 
   9   1   2     1502.46     1478.07     57.26 o 
  11   1   2      821.93      714.22     31.66 o 
  13   1   2     3837.04     3534.58    136.30 o 
  15   1   2     1178.46     1154.44     49.79 o 
 -18   2   2      130.20      118.75     15.31 o 
 -16   2   2      100.42       89.81     14.41 o 
 -14   2   2      396.31      320.64     21.48 o 
 -12   2   2     2695.56     2343.99    100.52 o 
 -10   2   2     6618.66     5729.61    284.21 o 
  -8   2   2      541.00      371.88     22.78 o 
  -6   2   2     3577.38     3743.85    185.93 o 
  -4   2   2      589.15      624.28     34.86 o 
  -2   2   2    14317.88    13659.53    690.97 o 
   0   2   2    11468.30    13464.46   1574.09 o 
   2   2   2      177.51      244.03     13.73 o 
   4   2   2     1320.08     1397.23     68.20 o 
   6   2   2      105.06      142.59     12.33 o 
   8   2   2      698.90      762.33     48.60 o 
  10   2   2     2600.08     2619.68     98.22 o 
  12   2   2      192.19      170.29     14.25 o 
  14   2   2      134.05      136.92     14.11 o 
  16   2   2       29.64       16.99     10.46 o 
 -17   3   2      391.43      358.36     65.55 o 
 -15   3   2      492.67      435.20     27.20 o 
 -13   3   2      176.44      138.08     12.94 o 
 -11   3   2        7.90        7.64      6.62 o 
  -9   3   2     5674.27     5856.01    242.05 o 
  -7   3   2      241.17      232.10     15.88 o 
  -5   3   2     8353.89     8244.34    294.55 o 
  -3   3   2     9396.42     9842.26    364.45 o 
  -1   3   2     1231.07     1553.27     65.58 o 
   1   3   2       32.42       44.20     12.45 o 
   3   3   2    12466.35    13622.19    557.68 o 
   5   3   2    20528.26    23956.58    976.31 o 
   7   3   2     7186.98     7086.47    292.73 o 
   9   3   2     3699.59     3428.81    144.56 o 
  11   3   2     2536.04     2516.42     95.19 o 
  13   3   2      263.92      267.89     18.18 o 
  15   3   2        0.30       -0.26      9.03 o 
 -18   4   2      243.92      236.28     30.81 o 
 -16   4   2      647.33      529.79     32.86 o 
 -14   4   2       72.95       68.42     11.74 o 
 -12   4   2      357.17      359.98     22.21 o 
 -10   4   2      468.74      426.31     29.89 o 
  -8   4   2      226.92      125.23     10.32 o 
  -6   4   2      661.19      627.49     29.01 o 
  -4   4   2      135.66      196.95     12.80 o 
  -2   4   2      497.97      542.32     21.46 o 
   0   4   2    28179.76    32411.97   1302.44 o 
   2   4   2      217.47      269.46     15.86 o 
   4   4   2     9783.81    10747.37    546.24 o 
   6   4   2        6.57       11.05     10.04 o 
   8   4   2      157.68      106.48     11.23 o 
  10   4   2     1833.63     1600.83     71.80 o 
  12   4   2     1116.85     1085.14     45.76 o 
  14   4   2      601.65      583.14     29.83 o 
  16   4   2      158.67      122.75     22.22 o 
 -17   5   2      198.73      173.09     23.24 o 
 -15   5   2     1331.79     1111.84     56.43 o 
 -13   5   2     1463.92     1253.69     57.38 o 
 -11   5   2     2409.21     2304.98     99.03 o 
  -9   5   2     2468.32     2095.11     89.37 o 
  -7   5   2      372.03      332.47     21.62 o 
  -5   5   2     2679.76     3191.86    144.06 o 
  -3   5   2     7604.62     7717.73    295.35 o 
  -1   5   2    22476.46    28079.49   1418.01 o 
   1   5   2     6849.28     6219.36    264.03 o 
   3   5   2     5341.61     5685.64    311.67 o 
   5   5   2    11026.37    12599.91    565.39 o 
   7   5   2     5082.98     5624.33    290.16 o 
   9   5   2      973.75     1051.47     85.86 o 
  11   5   2     1545.40     1571.64     71.80 o 
  13   5   2      384.36      351.05     25.20 o 
  15   5   2      704.24      648.02     70.21 o 
 -18   6   2      159.10      139.04     22.02 o 
 -16   6   2      224.54      216.00     45.14 o 
 -14   6   2        2.37       12.90     12.16 o 
 -12   6   2      465.45      423.07     30.48 o 
 -10   6   2      668.47      514.10     27.10 o 
  -8   6   2     5761.17     6163.06    411.03 o 
  -6   6   2     5762.49     6800.32    285.84 o 
  -4   6   2     1300.12     1480.85     54.78 o 
  -2   6   2     1041.44      997.45     69.08 o 
   0   6   2    25177.52    27497.76   1659.35 o 
   2   6   2      296.12      278.42     21.10 o 
   4   6   2     2149.58     2250.19     94.87 o 
   6   6   2     1485.23     1322.31     59.04 o 
   8   6   2        5.92        5.05      7.67 o 
  10   6   2     2148.75     2234.89    121.56 o 
  12   6   2      339.13      297.27     38.69 o 
  14   6   2        8.31       -4.94     13.43 o 
 -17   7   2      478.76      435.75     53.74 o 
 -15   7   2      170.49      120.78     48.00 o 
 -13   7   2     1224.29     1324.79     95.29 o 
 -11   7   2      213.71      180.25     13.62 o 
  -9   7   2      489.59      421.72     42.79 o 
  -7   7   2     1324.56     1397.71     84.56 o 
  -5   7   2     1821.63     2321.86    121.84 o 
  -3   7   2     4244.20     4193.79    156.36 o 
  -1   7   2     1694.60     1867.31    110.45 o 
   1   7   2     1894.70     1726.68    113.13 o 
   3   7   2     3348.65     3626.04    158.21 o 
   5   7   2     2282.22     2671.15    133.78 o 
   7   7   2     3797.01     4508.97    188.48 o 
   9   7   2     2859.25     3096.00    163.98 o 
  11   7   2       60.36       28.75     14.80 o 
  13   7   2       49.34       50.56     17.71 o 
  15   7   2       60.60       73.24     27.94 o 
 -16   8   2        2.14       20.65     14.67 o 
 -14   8   2      308.05      342.47     47.29 o 
 -12   8   2      430.68      375.82     30.97 o 
 -10   8   2     1069.75     1275.04     73.20 o 
  -8   8   2     1889.77     2252.73     97.83 o 
  -6   8   2    11940.05    14606.52    611.12 o 
  -4   8   2      735.22      794.62     57.91 o 
  -2   8   2     3754.17     4068.82    147.30 o 
   0   8   2      661.99      599.94     40.33 o 
   2   8   2    10202.62    10204.39    405.49 o 
   4   8   2     3154.49     3489.32    190.07 o 
   6   8   2     2791.17     3015.17    126.90 o 
   8   8   2       82.71       73.74     11.17 o 
  10   8   2      214.48      227.48     25.47 o 
  12   8   2       11.77       10.64     13.76 o 
  14   8   2      294.71      253.83     40.84 o 
 -15   9   2      270.50      325.75     31.21 o 
 -13   9   2     1649.02     1984.70    149.74 o 
 -11   9   2      818.58      858.45     87.41 o 
  -9   9   2     3930.17     4418.93    230.03 o 
  -7   9   2     6440.98     7238.10    306.75 o 
  -5   9   2     8314.95     8743.73    678.17 o 
  -3   9   2     4390.23     3947.19    162.60 o 
  -1   9   2     2444.86     2463.06     97.42 o 
   1   9   2      184.29      237.09     12.92 o 
   3   9   2     1362.23     1454.31     65.14 o 
   5   9   2     2069.36     2645.57    140.76 o 
   7   9   2     1137.12     1411.98     82.02 o 
   9   9   2      673.60      702.36     49.58 o 
  11   9   2      189.69      187.10     58.75 o 
  13   9   2        3.23       -0.81     16.12 o 
 -16  10   2       14.67       -0.72     29.38 o 
 -14  10   2      189.26      231.64     44.42 o 
 -12  10   2      107.08      136.25     37.97 o 
 -10  10   2     2532.84     2978.68    160.64 o 
  -8  10   2     2964.50     3303.10    143.95 o 
  -6  10   2     5437.99     6105.69    259.63 o 
  -4  10   2     6381.67     7345.74    382.56 o 
  -2  10   2     6031.98     6407.48    230.78 o 
   0  10   2      424.66      381.76     19.65 o 
   2  10   2     3905.51     4306.30    156.93 o 
   4  10   2      148.71      163.40     14.11 o 
   6  10   2      379.34      525.13     51.59 o 
   8  10   2      121.46      129.15     21.49 o 
  10  10   2      301.44      363.08     43.70 o 
  12  10   2      207.00      185.58     26.16 o 
  14  10   2      631.70      492.16     47.29 o 
 -15  11   2      344.25      388.33     45.85 o 
 -13  11   2     1677.32     2076.34    159.06 o 
 -11  11   2      264.97      302.72     40.84 o 
  -9  11   2       57.68      123.88     14.95 o 
  -7  11   2      560.46      730.27     38.29 o 
  -5  11   2       88.76      130.70     13.69 o 
  -3  11   2     2155.27     2349.17    103.16 o 
  -1  11   2     2161.98     1893.91     71.37 o 
   1  11   2        3.70        5.66      5.92 o 
   3  11   2     1325.32     1394.64     81.90 o 
   5  11   2     3724.13     4455.25    190.78 o 
   7  11   2     1371.93     1632.37     94.66 o 
   9  11   2      423.39      452.39     37.83 o 
  11  11   2      182.77      255.17     50.15 o 
  13  11   2      217.98      206.49     48.72 o 
 -14  12   2       68.67       50.76     25.08 o 
 -12  12   2      257.24      361.15     34.42 o 
 -10  12   2      171.42      171.17     22.72 o 
  -8  12   2        6.89       42.84     11.73 o 
  -6  12   2       27.20       15.19      9.88 o 
  -4  12   2      101.62      108.77     13.03 o 
  -2  12   2        0.63        5.17      8.30 o 
   0  12   2      537.08      566.56     25.77 o 
   2  12   2      612.34      543.15     31.09 o 
   4  12   2       51.16       51.37     11.46 o 
   6  12   2     1932.72     2234.74    124.62 o 
   8  12   2      274.29      322.13     33.67 o 
  10  12   2      133.34      106.83     22.72 o 
  12  12   2       17.88       45.52     20.93 o 
 -13  13   2        7.51       -2.40     16.87 o 
 -11  13   2       43.89       54.07     30.81 o 
  -9  13   2      883.91      948.07     49.27 o 
  -7  13   2        1.06        2.41     10.74 o 
  -5  13   2      777.12      796.88     77.05 o 
  -3  13   2       94.54       74.97     11.98 o 
  -1  13   2      207.63      154.63     33.67 o 
   1  13   2      152.41      155.46     15.15 o 
   3  13   2        0.63        0.40     10.49 o 
   5  13   2      223.37      206.22     18.89 o 
   7  13   2      149.71      185.30     33.67 o 
   9  13   2       39.59       14.03     28.66 o 
  11  13   2        0.28      -15.54     18.93 o 
 -12  14   2       12.59       29.32     18.82 o 
 -10  14   2      194.11      342.27     26.85 o 
  -8  14   2      128.79      106.43     16.12 o 
  -6  14   2        4.36       -0.33     10.74 o 
  -4  14   2       18.34       20.45     10.90 o 
  -2  14   2       11.92       28.01     21.49 o 
   0  14   2      902.29      897.12     58.66 o 
   2  14   2     5145.91     4814.17    206.18 o 
   4  14   2      934.37     1023.75     52.17 o 
   6  14   2      231.67      191.84     25.82 o 
   8  14   2      914.33     1053.15     70.90 o 
  10  14   2      781.52     1011.64     72.36 o 
 -11  15   2       21.78       23.75     20.63 o 
  -9  15   2      108.10      141.90     23.63 o 
  -7  15   2        2.34       -5.16     12.26 o 
  -5  15   2      553.53      486.17     42.99 o 
  -3  15   2      206.02      151.55     31.52 o 
  -1  15   2      151.46      112.99     20.19 o 
   1  15   2      850.76      769.09     55.88 o 
   3  15   2      225.06      275.64     29.60 o 
   5  15   2      226.47      250.59     29.15 o 
   7  15   2      389.96      406.04     40.12 o 
   9  15   2       74.84       68.78     24.79 o 
 -10  16   2      326.38      307.36     39.68 o 
  -8  16   2       34.21        8.08     14.27 o 
  -6  16   2       80.89       59.04     19.96 o 
  -4  16   2       93.39       65.09     19.17 o 
  -2  16   2      169.62      170.06     23.80 o 
   0  16   2        6.25       -1.48     15.49 o 
   2  16   2      544.84      570.54     52.30 o 
   4  16   2      117.93      154.76     41.56 o 
   6  16   2      475.88      537.35     74.51 o 
   8  16   2      248.96      269.49     34.39 o 
  -9  17   2       25.02       15.20     15.74 o 
  -7  17   2      144.15      145.58     24.79 o 
  -5  17   2      587.27      495.98     52.30 o 
  -3  17   2      187.95      152.10     25.79 o 
  -1  17   2      176.67      146.93     23.80 o 
   1  17   2        4.11       30.09     28.66 o 
   3  17   2       23.26       20.06     30.09 o 
   5  17   2      222.47      216.37     50.15 o 
   7  17   2      190.91      258.56     45.14 o 
  -6  18   2       36.79       58.66     27.94 o 
  -4  18   2        1.11       10.69     17.54 o 
  -2  18   2       19.80       -4.99     24.36 o 
   0  18   2      176.29      114.64     34.39 o 
   2  18   2        8.49        0.00     30.09 o 
   4  18   2      206.62      108.90     40.12 o 
  -3  19   2       46.22       67.18     23.64 o 
  -1  19   2       65.33       -2.87     27.23 o 
   1  19   2        9.52      -40.84     27.23 o 
 -19   1   3      422.74      383.21     45.79 o 
 -17   1   3      460.67      405.40     41.57 o 
 -15   1   3      495.25      477.96     53.74 o 
 -13   1   3     1102.18     1012.37    110.34 o 
 -11   1   3      242.52      153.33     15.20 o 
  -9   1   3      224.38       95.43     10.13 o 
  -7   1   3      655.66      735.87     39.52 o 
  -5   1   3      501.14      440.83     24.32 o 
  -3   1   3     3151.96     3000.02    153.76 o 
  -1   1   3      436.93      380.94     42.84 o 
   1   1   3      617.03      694.86     28.34 o 
   3   1   3      378.62      418.53     28.78 o 
   5   1   3      121.60      165.31     17.17 o 
   7   1   3     1148.62     1171.92     54.12 o 
   9   1   3      704.03      692.54     30.77 o 
  11   1   3     1074.79     1066.22     45.30 o 
  13   1   3      216.43      231.31     17.91 o 
  15   1   3       12.86       16.75     10.81 o 
 -18   2   3      538.56      558.25     46.13 o 
 -16   2   3     1472.98     1430.95     65.83 o 
 -14   2   3     1053.11      975.15     46.53 o 
 -12   2   3     2430.66     2272.34    117.03 o 
 -10   2   3     4287.16     3601.63    180.36 o 
  -8   2   3     7074.33     6452.60    318.66 o 
  -6   2   3     2292.59     1866.36     94.73 o 
  -4   2   3     2744.23     2430.45    147.30 o 
  -2   2   3     5773.33     6618.42    441.18 o 
   0   2   3     2285.93     2162.26     90.27 o 
   2   2   3     2339.32     2212.56     93.35 o 
   4   2   3     8323.30     8969.17    369.03 o 
   6   2   3     2110.80     2161.78    113.81 o 
   8   2   3      124.36      113.34     11.62 o 
  10   2   3     2517.83     2330.19     89.11 o 
  12   2   3     1026.77      961.45     41.53 o 
  14   2   3      425.59      392.63     24.14 o 
 -19   3   3      108.13      111.48     19.58 o 
 -17   3   3      172.48      194.32     18.46 o 
 -15   3   3      418.04      428.40     26.62 o 
 -13   3   3      720.23      608.02     31.60 o 
 -11   3   3     4093.91     4099.26    171.79 o 
  -9   3   3     2067.02     1907.20     97.77 o 
  -7   3   3      527.41      538.22     29.88 o 
  -5   3   3     7088.51     6851.90    372.77 o 
  -3   3   3    31875.74    30126.13   1525.29 o 
  -1   3   3     1792.45     2166.65     78.88 o 
   1   3   3     1142.31     1336.91    166.94 o 
   3   3   3     4620.32     5860.92    297.42 o 
   5   3   3     9279.63    10419.01    374.71 o 
   7   3   3     8831.46     9576.42    345.55 o 
   9   3   3     1375.47     1494.38     58.86 o 
  11   3   3      662.91      617.82     30.19 o 
  13   3   3     2302.07     2087.45     81.94 o 
  15   3   3     1133.23     1066.68     55.39 o 
 -18   4   3       30.30        2.65     13.06 o 
 -16   4   3        7.92       17.57     15.29 o 
 -14   4   3        1.66       -0.82      7.35 o 
 -12   4   3     1594.97     1527.63     67.95 o 
 -10   4   3     1127.01     1079.24     48.63 o 
  -8   4   3    13840.54    14061.50    712.18 o 
  -6   4   3      687.41      551.42     26.52 o 
  -4   4   3    22327.59    21946.08    781.58 o 
  -2   4   3    12840.47    14331.68    640.75 o 
   0   4   3     1362.02     1637.47    130.46 o 
   2   4   3      320.37      370.47     19.50 o 
   4   4   3    18471.13    21257.30    868.59 o 
   6   4   3     2295.31     2261.05     97.97 o 
   8   4   3      106.06       99.47      9.58 o 
  10   4   3       17.67       12.13     10.76 o 
  12   4   3     1262.81     1160.54     48.64 o 
  14   4   3       40.95       22.43     12.83 o 
 -17   5   3       18.02       19.64     13.65 o 
 -15   5   3       64.70       58.22     11.16 o 
 -13   5   3       52.44       53.66      9.48 o 
 -11   5   3       82.17       90.83     10.11 o 
  -9   5   3       48.97       74.02      8.37 o 
  -7   5   3      745.16      670.38     27.24 o 
  -5   5   3      287.52      345.60     15.52 o 
  -3   5   3     2874.47     3211.24    159.26 o 
  -1   5   3      711.37      862.41     33.34 o 
   1   5   3      141.50      113.66      7.88 o 
   3   5   3      849.41     1089.27     51.73 o 
   5   5   3      117.99      238.45     16.57 o 
   7   5   3      486.90      597.09     36.24 o 
   9   5   3       14.57        0.91      6.95 o 
  11   5   3       78.32      118.07     14.52 o 
  13   5   3      392.53      415.75     51.05 o 
  15   5   3       40.66        2.74     16.70 o 
 -18   6   3      410.86      384.03     47.29 o 
 -16   6   3        0.99       -4.24     11.62 o 
 -14   6   3      352.07      313.53     21.12 o 
 -12   6   3      285.29      206.78     15.15 o 
 -10   6   3     2068.22     2212.66    154.40 o 
  -8   6   3     1881.50     1782.19    101.57 o 
  -6   6   3     7807.89     7787.85    291.63 o 
  -4   6   3       28.70       43.49      4.82 o 
  -2   6   3      171.27      171.56     16.64 o 
   0   6   3     6943.71     6581.61    275.63 o 
   2   6   3     9619.73    10814.47    549.18 o 
   4   6   3     1089.37     1336.72     58.72 o 
   6   6   3     1468.24     1680.69     74.75 o 
   8   6   3      235.92      252.03     18.97 o 
  10   6   3       98.86      101.33     20.84 o 
  12   6   3      440.72      424.20     37.45 o 
  14   6   3       41.21       33.42     20.78 o 
 -17   7   3       36.89       67.70     17.54 o 
 -15   7   3       58.00       57.03     14.80 o 
 -13   7   3      116.95       90.50     15.10 o 
 -11   7   3     1432.00     1501.47     90.12 o 
  -9   7   3     1887.85     1793.88     76.89 o 
  -7   7   3     5306.65     5961.41    244.42 o 
  -5   7   3     4350.61     4129.02    149.61 o 
  -3   7   3    13747.83    13828.66    726.38 o 
  -1   7   3    11038.55    12606.23    626.38 o 
   1   7   3     4749.96     4345.62    238.23 o 
   3   7   3      273.98      217.82     14.63 o 
   5   7   3     5554.11     6473.53    267.27 o 
   7   7   3      457.11      498.29     28.36 o 
   9   7   3     1712.32     1825.43    172.96 o 
  11   7   3     1866.97     1945.94    164.79 o 
  13   7   3        2.29        2.19     16.12 o 
 -16   8   3      490.27      447.08     57.32 o 
 -14   8   3       26.25       38.23     14.08 o 
 -12   8   3      592.00      701.81     45.69 o 
 -10   8   3     1946.67     2223.79    120.26 o 
  -8   8   3     1787.71     2001.29    118.68 o 
  -6   8   3     3577.41     3971.23    143.65 o 
  -4   8   3     1899.82     1879.40     69.78 o 
  -2   8   3      432.99      411.64     22.34 o 
   0   8   3    19812.76    21834.95   1509.67 o 
   2   8   3     1244.60     1171.44     67.84 o 
   4   8   3     2439.32     2389.48    179.86 o 
   6   8   3      105.29      103.34     11.52 o 
   8   8   3     1047.89     1181.46     69.87 o 
  10   8   3      865.41      854.58     74.51 o 
  12   8   3     1297.80     1247.23    123.95 o 
  14   8   3        2.64       13.84     17.71 o 
 -17   9   3      126.78       92.34     19.28 o 
 -15   9   3      125.72      127.90     19.96 o 
 -13   9   3        2.85        8.88     21.49 o 
 -11   9   3      226.49      232.98     50.87 o 
  -9   9   3      235.79      253.60     18.60 o 
  -7   9   3      140.18      122.91     13.77 o 
  -5   9   3      115.62      134.97     13.24 o 
  -3   9   3     4046.46     4188.73    152.28 o 
  -1   9   3      697.51      722.55     33.51 o 
   1   9   3      834.21      776.03     70.44 o 
   3   9   3      319.91      450.49     39.87 o 
   5   9   3      287.55      335.99     20.85 o 
   7   9   3     1655.29     1900.79    107.91 o 
   9   9   3       43.47       57.94     30.81 o 
  11   9   3      145.91      122.41     25.79 o 
  13   9   3       14.62       17.97     18.56 o 
 -16  10   3        2.81       -0.67     15.10 o 
 -14  10   3       15.23        5.09     13.43 o 
 -12  10   3      300.50      268.65     26.16 o 
 -10  10   3      537.66      564.70     53.02 o 
  -8  10   3       18.58       34.71     10.05 o 
  -6  10   3      461.12      504.79     28.42 o 
  -4  10   3      730.29      779.52     32.04 o 
  -2  10   3      203.82      259.34     15.31 o 
   0  10   3      169.30      188.15     12.08 o 
   2  10   3     3420.73     3413.23    242.15 o 
   4  10   3      290.64      322.86     16.96 o 
   6  10   3     1450.70     1790.75    101.80 o 
   8  10   3      114.96      131.44     20.93 o 
  10  10   3        7.01       22.72     17.20 o 
  12  10   3        6.89        7.50     45.14 o 
 -15  11   3       91.55      107.66     20.61 o 
 -13  11   3      923.77     1239.40     76.09 o 
 -11  11   3        2.16        8.65     12.71 o 
  -9  11   3       85.41      124.48     14.71 o 
  -7  11   3      418.70      425.80     26.86 o 
  -5  11   3     1383.37     1377.67     64.07 o 
  -3  11   3      851.81      757.36     31.41 o 
  -1  11   3     2011.67     1873.72     71.05 o 
   1  11   3       62.14       58.78     15.11 o 
   3  11   3      657.79      632.67     72.79 o 
   5  11   3      284.06      215.54     25.12 o 
   7  11   3     1793.73     1970.21    111.80 o 
   9  11   3      331.99      314.90     32.71 o 
  11  11   3      106.88      129.44     25.82 o 
 -14  12   3      319.56      396.95     70.93 o 
 -12  12   3      569.40      711.95     50.56 o 
 -10  12   3       45.65       52.55     12.64 o 
  -8  12   3      281.45      274.72     21.59 o 
  -6  12   3     1262.40     1261.51     60.42 o 
  -4  12   3      414.29      435.48     39.21 o 
  -2  12   3      843.75      820.22     34.59 o 
   0  12   3      196.08      198.73     16.45 o 
   2  12   3     3706.25     3725.09    183.94 o 
   4  12   3     1642.92     1943.79    135.41 o 
   6  12   3      353.02      397.64     36.15 o 
   8  12   3       20.72       20.76     18.24 o 
  10  12   3      242.57      306.99     34.77 o 
 -13  13   3      914.24     1147.71     72.83 o 
 -11  13   3      393.64      474.55     40.28 o 
  -9  13   3      353.53      377.95     26.83 o 
  -7  13   3      468.11      444.65     43.00 o 
  -5  13   3     1057.29     1104.81     53.86 o 
  -3  13   3       42.48       55.88     11.91 o 
  -1  13   3      415.61      309.52     28.15 o 
   1  13   3      426.69      353.78     28.00 o 
   3  13   3     2769.77     3190.93    171.68 o 
   5  13   3     1203.28     1661.46     97.72 o 
   7  13   3      489.82      586.68     47.85 o 
   9  13   3      655.58      741.25    161.92 o 
  11  13   3      303.29      391.19     64.48 o 
 -12  14   3      160.89      267.84     31.67 o 
 -10  14   3       43.90       46.92     13.76 o 
  -8  14   3      100.08      103.01     15.73 o 
  -6  14   3      883.22      965.57     49.19 o 
  -4  14   3       27.41       33.87     12.00 o 
  -2  14   3      429.01      402.53     80.25 o 
   0  14   3       13.90        3.61     15.49 o 
   2  14   3     1722.30     1732.83     98.32 o 
   4  14   3        0.76      -15.76     34.39 o 
   6  14   3       16.17        8.60     17.49 o 
   8  14   3       67.64       66.98     24.36 o 
  10  14   3       24.06       34.73     23.03 o 
 -11  15   3      104.42      102.99     28.66 o 
  -9  15   3        5.43       -6.58     12.75 o 
  -7  15   3       27.99       33.78     13.73 o 
  -5  15   3        1.59      -16.02     10.89 o 
  -3  15   3       12.01       -4.30     17.20 o 
  -1  15   3        6.88       -5.45     15.10 o 
   1  15   3      618.21      470.01     58.75 o 
   3  15   3       11.71       -0.58     15.37 o 
   5  15   3        0.23      -11.78     16.92 o 
   7  15   3       75.47       93.69     24.37 o 
   9  15   3       59.89       80.68     26.49 o 
 -10  16   3      569.55      633.85     44.02 o 
  -8  16   3      473.27      492.37     33.67 o 
  -6  16   3        8.16       -7.40     15.68 o 
  -4  16   3        0.85      -10.03     15.76 o 
  -2  16   3      126.15       61.92     19.17 o 
   0  16   3       14.54       47.29     28.66 o 
   2  16   3     1344.27     1040.32    103.17 o 
   4  16   3       31.10       -8.60     31.52 o 
   6  16   3       32.01       30.67     21.46 o 
  -9  17   3      141.50      150.31     22.93 o 
  -7  17   3      183.63      189.76     26.72 o 
  -5  17   3      314.54      285.78     32.23 o 
  -3  17   3      205.47      157.64     24.32 o 
  -1  17   3      672.87      553.12     65.92 o 
   1  17   3      648.73      523.03     65.92 o 
   3  17   3       75.70       53.02     35.82 o 
   5  17   3       32.52      -10.03     35.82 o 
  -6  18   3      142.89      160.13     26.11 o 
  -4  18   3      395.87      343.59     57.32 o 
  -2  18   3      300.06      246.47     42.99 o 
   0  18   3       44.46       14.33     30.09 o 
   2  18   3      309.71      156.19     42.99 o 
   4  18   3        1.22      -37.26     34.39 o 
  -3  19   3      105.67       84.54     31.52 o 
  -1  19   3        2.16      -15.76     27.23 o 
 -18   0   4      501.24      586.08     60.18 o 
 -16   0   4     2999.16     2749.82    202.05 o 
 -14   0   4     1149.10     1182.18     93.14 o 
 -12   0   4     8061.66     7896.97    554.55 o 
 -10   0   4     3557.14     3291.48    235.00 o 
  -8   0   4    24897.39    24324.27   1686.58 o 
  -6   0   4     4209.85     3215.53    227.84 o 
  -4   0   4    16191.18    14247.79    988.73 o 
  -2   0   4      305.39      330.99     21.21 o 
   0   0   4     1547.48     1803.22    214.94 o 
   2   0   4     1817.79     1527.39     81.52 o 
   4   0   4    50700.22    56988.27   2877.54 o 
   6   0   4       37.54       14.17      8.95 o 
   8   0   4      319.60      264.58     23.80 o 
  10   0   4     7481.15     7159.06    368.87 o 
  12   0   4     8683.77     8077.42    415.45 o 
  14   0   4      782.64      812.23     55.70 o 
 -19   1   4      688.50      697.35     39.15 o 
 -17   1   4      413.73      443.13     28.93 o 
 -15   1   4     2403.24     2209.59    116.01 o 
 -13   1   4     1777.46     1693.71     89.67 o 
 -11   1   4     3245.44     3271.64    165.16 o 
  -9   1   4      288.22      374.02     36.54 o 
  -7   1   4      579.47      483.63     27.85 o 
  -5   1   4      170.92      136.67     10.75 o 
  -3   1   4     2389.45     2489.58    103.29 o 
  -1   1   4      166.47      181.82     16.25 o 
   1   1   4     1187.10     1182.49     44.92 o 
   3   1   4     5124.54     5057.11    183.05 o 
   5   1   4     4776.17     4876.90    178.19 o 
   7   1   4      782.77      758.97     32.74 o 
   9   1   4      956.86      958.13     41.00 o 
  11   1   4      116.65      119.12     14.12 o 
  13   1   4      240.57      268.77     26.89 o 
 -18   2   4       15.00       -4.56     10.32 o 
 -16   2   4       83.85       77.74     16.46 o 
 -14   2   4       93.22       85.45     14.67 o 
 -12   2   4      861.27      731.06     65.92 o 
 -10   2   4      409.09      269.39     19.74 o 
  -8   2   4     1954.28     1590.57     82.07 o 
  -6   2   4     1618.41     1410.19     72.44 o 
  -4   2   4     9011.33     8727.95    358.02 o 
  -2   2   4     7537.73     6923.92    368.98 o 
   0   2   4      231.18      289.97     15.93 o 
   2   2   4     6920.67     7990.14    286.95 o 
   4   2   4     1896.53     2253.53    109.68 o 
   6   2   4       82.41      116.14     11.60 o 
   8   2   4      359.74      363.87     20.33 o 
  10   2   4     2005.43     2043.41     79.63 o 
  12   2   4       28.96       19.34     11.58 o 
  14   2   4     1158.54     1045.98     57.06 o 
 -19   3   4        1.43      -11.46     13.17 o 
 -17   3   4       45.95       34.01     11.52 o 
 -15   3   4        0.40      -11.46      7.97 o 
 -13   3   4      519.71      512.27     28.06 o 
 -11   3   4      604.30      685.33     68.06 o 
  -9   3   4     6946.20     6680.56    405.52 o 
  -7   3   4      156.64      120.37     17.20 o 
  -5   3   4     4738.99     4854.80    322.54 o 
  -3   3   4     2702.26     2624.37    137.95 o 
  -1   3   4     1114.55     1086.60     47.82 o 
   1   3   4     4739.32     5637.48    301.55 o 
   3   3   4     2067.51     2696.80    114.58 o 
   5   3   4      490.81      407.09     25.44 o 
   7   3   4       68.58       46.59      9.93 o 
   9   3   4     1016.21      954.06     41.31 o 
  11   3   4        3.01       -2.61     10.69 o 
  13   3   4       55.40       58.39     14.56 o 
 -18   4   4      169.56      134.37     20.19 o 
 -16   4   4       71.69       79.01     13.56 o 
 -14   4   4      398.55      413.12     25.47 o 
 -12   4   4     1279.91     1099.46     58.00 o 
 -10   4   4     1848.32     1656.71     86.75 o 
  -8   4   4     2424.44     2158.44     91.10 o 
  -6   4   4    10209.12     9528.66    390.52 o 
  -4   4   4    10893.65    11196.02    458.45 o 
  -2   4   4     9886.36    10760.09    382.57 o 
   0   4   4    20433.19    24136.92   1455.27 o 
   2   4   4    12589.10    15042.25    950.91 o 
   4   4   4     2484.95     2625.81     97.48 o 
   6   4   4     3767.18     4202.54    162.86 o 
   8   4   4     2061.12     2199.06     85.15 o 
  10   4   4      227.58      187.49     18.60 o 
  12   4   4       57.07       77.51     15.68 o 
  14   4   4       26.57        9.45     13.77 o 
 -19   5   4      121.17       93.36     19.25 o 
 -17   5   4       24.94        5.85     15.05 o 
 -15   5   4       28.15       12.06      8.80 o 
 -13   5   4      817.70      758.34     37.33 o 
 -11   5   4     2244.34     2147.68     92.22 o 
  -9   5   4     3439.42     3617.06    151.42 o 
  -7   5   4      836.74      837.23     66.97 o 
  -5   5   4     3796.02     3766.88    136.77 o 
  -3   5   4    44803.71    49466.05   1753.05 o 
  -1   5   4     7236.51     7499.37    359.26 o 
   1   5   4      568.06      443.52     48.81 o 
   3   5   4      399.31      273.27     17.41 o 
   5   5   4      632.18      670.04     28.57 o 
   7   5   4     4084.35     4376.49    224.54 o 
   9   5   4      255.68      285.89     22.76 o 
  11   5   4        7.21       21.06     12.06 o 
  13   5   4       76.36       69.85     15.98 o 
 -18   6   4      242.27      172.15     23.04 o 
 -16   6   4        7.69       -1.99     12.90 o 
 -14   6   4        3.36        5.70      7.35 o 
 -12   6   4       77.56       74.53      9.86 o 
 -10   6   4     2134.45     2129.73     91.09 o 
  -8   6   4     2537.79     2576.06     94.56 o 
  -6   6   4     2876.20     3032.81    110.48 o 
  -4   6   4    12015.40    12233.54    437.81 o 
  -2   6   4    16175.50    17202.42    611.31 o 
   0   6   4     4430.39     4848.46    355.50 o 
   2   6   4     7224.08     8834.79    490.23 o 
   4   6   4     9712.34    11359.63    467.30 o 
   6   6   4     1498.08     1743.28     78.07 o 
   8   6   4      238.36      257.47     21.30 o 
  10   6   4      780.73      741.68     41.48 o 
  12   6   4      887.03      789.57     55.90 o 
  14   6   4       75.43       53.02     28.66 o 
 -17   7   4        8.74        7.06     13.65 o 
 -15   7   4       24.84       20.06     12.16 o 
 -13   7   4        5.28       11.46     11.15 o 
 -11   7   4       17.16       12.55      7.29 o 
  -9   7   4       55.02       63.09      7.37 o 
  -7   7   4      877.74     1014.74     41.57 o 
  -5   7   4      123.58       90.98      7.86 o 
  -3   7   4     3727.47     3815.23    138.76 o 
  -1   7   4       18.87       45.34      5.90 o 
   1   7   4     3534.10     3913.19    244.68 o 
   3   7   4       73.00       59.55      9.30 o 
   5   7   4       19.99       17.21      8.30 o 
   7   7   4       63.93       59.32     11.65 o 
   9   7   4       62.99       50.75     20.07 o 
  11   7   4      382.51      399.87     39.41 o 
  13   7   4      193.05      193.66     27.13 o 
 -18   8   4       83.55      113.72     20.99 o 
 -16   8   4      188.10      210.64     24.79 o 
 -14   8   4      113.77      119.58     28.66 o 
 -12   8   4      139.94      157.94     20.78 o 
 -10   8   4       56.76       49.67      8.30 o 
  -8   8   4        5.94       12.28      8.69 o 
  -6   8   4      755.47      778.29     38.55 o 
  -4   8   4      190.35      185.97     11.41 o 
  -2   8   4     1436.20     1404.97     62.93 o 
   0   8   4     1284.54     1191.32     74.41 o 
   2   8   4      705.65      689.96     41.99 o 
   4   8   4      500.45      553.98     31.88 o 
   6   8   4       73.48       76.12     18.62 o 
   8   8   4      320.54      301.37     25.10 o 
  10   8   4      713.06      758.12     54.66 o 
  12   8   4        0.85       -8.51     16.87 o 
 -17   9   4      276.36      225.73     67.35 o 
 -15   9   4      343.46      298.01     35.11 o 
 -13   9   4       96.91       56.56     26.51 o 
 -11   9   4      810.18      877.34     57.32 o 
  -9   9   4      566.41      596.15     32.70 o 
  -7   9   4     1369.38     1332.29     75.91 o 
  -5   9   4     2312.46     2345.93     87.69 o 
  -3   9   4       34.54       43.96      6.49 o 
  -1   9   4     3455.59     3541.13    151.41 o 
   1   9   4      630.42      787.84     60.73 o 
   3   9   4      388.69      531.14     28.69 o 
   5   9   4        4.46       -0.21      8.17 o 
   7   9   4      875.94      987.30    103.17 o 
   9   9   4     1196.25     1359.67     83.44 o 
  11   9   4     1782.87     1985.50    228.55 o 
 -16  10   4      526.35      477.47     40.19 o 
 -14  10   4      667.71      643.48     46.08 o 
 -12  10   4      837.01      977.27     91.71 o 
 -10  10   4      245.03      232.65     24.78 o 
  -8  10   4      103.11       82.83     11.80 o 
  -6  10   4     3749.13     4139.56    260.79 o 
  -4  10   4      307.84      278.10     15.44 o 
  -2  10   4      177.76      169.69     11.85 o 
   0  10   4     3160.94     3024.82    133.99 o 
   2  10   4     6134.12     6365.25    227.43 o 
   4  10   4      777.28      839.26     41.30 o 
   6  10   4     2942.49     3300.87    178.22 o 
   8  10   4      597.22      604.91    108.19 o 
  10  10   4      475.43      529.43     50.87 o 
  12  10   4      436.78      480.47     60.90 o 
 -15  11   4      283.92      296.97     30.20 o 
 -13  11   4      482.83      447.63     36.72 o 
 -11  11   4     1402.31     1727.85     97.89 o 
  -9  11   4      903.59     1121.29     54.67 o 
  -7  11   4        4.25        1.16      8.65 o 
  -5  11   4      778.52      803.81     49.63 o 
  -3  11   4      288.42      312.63     16.81 o 
  -1  11   4        7.24       14.36      7.05 o 
   1  11   4      764.44      744.66     31.87 o 
   3  11   4      372.07      336.10     29.91 o 
   5  11   4     1175.99     1349.60     80.38 o 
   7  11   4      119.17      130.41     22.72 o 
   9  11   4      818.74      856.39     61.57 o 
  11  11   4      517.77      553.17     83.11 o 
 -14  12   4        0.47        7.88     25.08 o 
 -12  12   4      710.94      923.11     93.14 o 
 -10  12   4      116.94      133.48     16.26 o 
  -8  12   4       37.77       20.60     19.46 o 
  -6  12   4      118.86      160.19     18.84 o 
  -4  12   4       31.27       48.93     11.77 o 
  -2  12   4       93.24       82.93      9.95 o 
   0  12   4      818.38      694.57     51.24 o 
   2  12   4       94.69       86.19     18.24 o 
   4  12   4     2082.93     2200.82    122.41 o 
   6  12   4      525.68      444.41     50.15 o 
   8  12   4        5.84       -9.80     18.54 o 
  10  12   4       54.48       16.13     20.93 o 
 -13  13   4      156.92      200.95     26.85 o 
 -11  13   4       24.59       17.84     12.19 o 
  -9  13   4       77.51       75.97     18.24 o 
  -7  13   4        1.27       -0.50     10.69 o 
  -5  13   4       30.34       24.52     11.42 o 
  -3  13   4      623.62      607.99     34.22 o 
  -1  13   4     2252.24     2158.96     96.54 o 
   1  13   4      200.60      230.36     25.09 o 
   3  13   4      260.40      319.87     33.67 o 
   5  13   4     1192.28     1274.95     81.68 o 
   7  13   4      299.68      323.47     35.43 o 
   9  13   4       95.43       91.21     25.42 o 
 -14  14   4      213.95      258.84     43.70 o 
 -12  14   4       22.76       27.96     18.56 o 
 -10  14   4      652.99      729.05     49.24 o 
  -8  14   4     1176.96     1336.03     65.19 o 
  -6  14   4      506.61      525.62     32.94 o 
  -4  14   4      539.34      501.72     51.63 o 
  -2  14   4      227.92      251.06     27.23 o 
   0  14   4      290.08      275.13     44.42 o 
   2  14   4      988.12      906.83     59.14 o 
   4  14   4      271.56      266.88     29.91 o 
   6  14   4       10.44        0.53     18.54 o 
   8  14   4      174.43      262.68     55.88 o 
 -11  15   4       11.81       27.03     14.35 o 
  -9  15   4      338.72      375.18     34.51 o 
  -7  15   4     1080.70     1049.21     53.90 o 
  -5  15   4      565.81      528.52     42.04 o 
  -3  15   4      616.25      571.73    103.17 o 
  -1  15   4     1298.10     1183.61    108.90 o 
   1  15   4     1006.71      961.51     96.01 o 
   3  15   4     1129.71     1094.24     70.15 o 
   5  15   4        1.95       -9.17     16.69 o 
   7  15   4      452.82      429.76     42.62 o 
 -10  16   4       96.89       98.59     17.41 o 
  -8  16   4      799.44      754.61     93.35 o 
  -6  16   4      428.86      391.00     36.43 o 
  -4  16   4      456.33      387.04     35.42 o 
  -2  16   4      108.93       83.11     28.66 o 
   0  16   4      824.33      762.33     83.11 o 
   2  16   4      613.72      501.53     67.35 o 
   4  16   4      127.86      128.97     42.99 o 
   6  16   4        1.99      -27.34     18.23 o 
  -9  17   4        1.83       -2.66     17.20 o 
  -7  17   4       16.47       16.48     18.15 o 
  -5  17   4       35.18       39.41     27.94 o 
  -3  17   4      237.64      302.35     45.85 o 
  -1  17   4      216.45      200.61     41.56 o 
   1  17   4       95.29       96.01     35.82 o 
   3  17   4      261.21      197.75     47.29 o 
   5  17   4        4.80      -47.29     31.52 o 
  -6  18   4        5.99       -9.95     18.63 o 
  -4  18   4        2.13       21.49     25.79 o 
  -2  18   4       35.08       22.93     28.66 o 
   0  18   4      169.52       80.25     35.82 o 
   2  18   4        9.00       -7.16     32.96 o 
 -19   1   5       31.68       22.59     15.95 o 
 -17   1   5      378.69      378.88     34.39 o 
 -15   1   5     1060.79     1100.06     62.82 o 
 -13   1   5     1117.42     1028.22     57.76 o 
 -11   1   5     5667.53     5190.97    259.39 o 
  -9   1   5     3573.62     3212.49    162.12 o 
  -7   1   5     5778.99     5290.92    262.43 o 
  -5   1   5       91.36      144.98     10.18 o 
  -3   1   5    15751.17    16390.10    991.31 o 
  -1   1   5     4424.87     4362.76    156.70 o 
   1   1   5       70.71       55.49      6.39 o 
   3   1   5     6302.23     6594.26    237.77 o 
   5   1   5      984.93     1113.31     44.77 o 
   7   1   5      598.60      614.18     29.16 o 
   9   1   5      276.77      253.39     18.33 o 
  11   1   5     1164.27     1147.96     58.11 o 
  13   1   5      270.96      195.57     26.84 o 
 -18   2   5      482.27      484.22     39.83 o 
 -16   2   5      231.37      212.02     21.77 o 
 -14   2   5     1571.59     1662.86     89.17 o 
 -12   2   5     1596.27     1554.44     91.71 o 
 -10   2   5     1930.37     1786.48     97.44 o 
  -8   2   5     2080.36     1857.10    134.70 o 
  -6   2   5     8772.67     8296.16    340.96 o 
  -4   2   5    10908.53    10028.04    411.17 o 
  -2   2   5       34.11       14.63      6.35 o 
   0   2   5     2284.86     2143.02     79.05 o 
   2   2   5     5661.66     5919.89    214.35 o 
   4   2   5    10782.90    11302.45    405.72 o 
   6   2   5      994.75      976.41     40.81 o 
   8   2   5       52.04       53.00      9.61 o 
  10   2   5     2087.03     2091.85     97.55 o 
  12   2   5      693.24      773.43     53.45 o 
 -19   3   5      665.24      669.48     38.76 o 
 -17   3   5        4.78       -8.68      9.63 o 
 -15   3   5      658.96      636.90     42.27 o 
 -13   3   5     3501.19     3567.20    313.82 o 
 -11   3   5     4198.54     4461.32    297.34 o 
  -9   3   5     1129.85      968.40     52.69 o 
  -7   3   5     4375.79     3965.13    165.22 o 
  -5   3   5     8901.32     8993.22    367.66 o 
  -3   3   5    11698.70    11534.55    562.85 o 
  -1   3   5     1680.53     1691.63     72.93 o 
   1   3   5    11962.45    14028.82    574.25 o 
   3   3   5      677.70      554.66     29.37 o 
   5   3   5     2103.22     2048.24     78.00 o 
   7   3   5     2439.48     2535.68     96.60 o 
   9   3   5     3606.28     3610.90    155.33 o 
  11   3   5      103.35      138.94     18.93 o 
  13   3   5       84.02      101.81     18.43 o 
 -18   4   5      121.28       86.92     14.60 o 
 -16   4   5       88.00       69.90     16.14 o 
 -14   4   5      249.32      197.96     30.79 o 
 -12   4   5      207.31      250.86     23.64 o 
 -10   4   5      823.28      916.36     86.69 o 
  -8   4   5      184.30      169.89     22.21 o 
  -6   4   5      737.34      617.25     36.10 o 
  -4   4   5     3791.65     4043.65    248.22 o 
  -2   4   5     1633.25     1887.35     68.64 o 
   0   4   5       15.23       18.61      6.68 o 
   2   4   5      563.06      581.95     30.01 o 
   4   4   5     6574.64     6980.10    289.06 o 
   6   4   5      269.35      319.12     18.34 o 
   8   4   5       73.15       66.60     21.45 o 
  10   4   5       69.22       78.43     15.10 o 
  12   4   5      431.53      449.05     31.62 o 
 -19   5   5       28.45        2.28     13.65 o 
 -17   5   5       15.19        0.72     12.16 o 
 -15   5   5      159.40      111.50     14.02 o 
 -13   5   5        3.98       -1.66      7.82 o 
 -11   5   5        2.80       10.86      8.98 o 
  -9   5   5      126.01       84.73      9.03 o 
  -7   5   5      197.72      265.77     18.40 o 
  -5   5   5     1576.47     1743.98     64.87 o 
  -3   5   5     1078.50     1106.92     42.65 o 
  -1   5   5     1781.60     2126.57     90.51 o 
   1   5   5       10.85        9.86      6.93 o 
   3   5   5      123.79      141.75     13.48 o 
   5   5   5      991.97     1042.43     50.00 o 
   7   5   5     1942.15     1972.43    139.99 o 
   9   5   5       56.43       63.82     14.56 o 
  11   5   5       99.41      103.09     24.64 o 
  13   5   5        9.86       -7.67     17.14 o 
 -18   6   5        7.08       18.63     14.19 o 
 -16   6   5      188.17      157.71     20.75 o 
 -14   6   5       22.88       17.70      8.73 o 
 -12   6   5      477.70      485.49     26.87 o 
 -10   6   5      399.61      360.35     28.89 o 
  -8   6   5     1098.05     1046.26     41.28 o 
  -6   6   5     3754.98     3681.68    134.61 o 
  -4   6   5       75.42       81.02      7.33 o 
  -2   6   5     6044.78     6564.94    234.83 o 
   0   6   5      215.93      264.67     21.18 o 
   2   6   5     1557.15     1657.05     73.15 o 
   4   6   5      177.94      174.51     15.54 o 
   6   6   5     2881.03     3119.32    154.06 o 
   8   6   5      272.35      370.17     26.19 o 
  10   6   5        2.99        6.95     13.19 o 
  12   6   5      214.91      261.09     50.87 o 
 -17   7   5      666.82      542.72     41.82 o 
 -15   7   5      212.11      199.29     27.23 o 
 -13   7   5      309.09      254.97     22.27 o 
 -11   7   5      600.48      617.47     31.58 o 
  -9   7   5     4031.88     3896.74    144.57 o 
  -7   7   5      306.38      348.96     17.48 o 
  -5   7   5     5699.47     5498.06    199.54 o 
  -3   7   5     6960.39     7150.10    256.61 o 
  -1   7   5     7472.58     7707.19    274.91 o 
   1   7   5     2420.79     2407.03    102.56 o 
   3   7   5     1209.74     1257.24     57.89 o 
   5   7   5     1899.07     2050.57     90.65 o 
   7   7   5      308.32      360.38     25.47 o 
   9   7   5      742.46      855.67     50.71 o 
  11   7   5      106.42       51.11     18.82 o 
 -18   8   5       53.07       67.89     18.56 o 
 -16   8   5      423.44      397.12     34.27 o 
 -14   8   5      293.99      272.85     27.52 o 
 -12   8   5     2465.80     2509.53    135.49 o 
 -10   8   5      149.27      167.69     11.93 o 
  -8   8   5     1329.96     1364.51     53.13 o 
  -6   8   5     3835.25     3879.49    142.11 o 
  -4   8   5     2274.52     2146.71     80.39 o 
  -2   8   5       58.60       74.61      7.41 o 
   0   8   5     1691.72     1704.20     74.43 o 
   2   8   5     2500.37     2627.81    112.75 o 
   4   8   5     1900.86     2164.93     95.10 o 
   6   8   5      547.94      683.58     49.66 o 
   8   8   5       68.95       95.10     20.99 o 
  10   8   5       65.88       63.57     20.61 o 
  12   8   5      575.37      497.92    101.74 o 
 -17   9   5       73.45       83.77     19.28 o 
 -15   9   5      148.55      154.05     21.35 o 
 -13   9   5     1486.69     1672.85     95.43 o 
 -11   9   5     2246.12     2464.75    133.46 o 
  -9   9   5       11.71        2.81      5.93 o 
  -7   9   5       64.59       74.38      8.40 o 
  -5   9   5     1777.73     1827.69     69.25 o 
  -3   9   5     1575.57     1509.63     57.84 o 
  -1   9   5      150.28      159.16     11.35 o 
   1   9   5      789.52      731.63     36.68 o 
   3   9   5     1693.65     1663.51     74.62 o 
   5   9   5       13.20        3.00      9.62 o 
   7   9   5     1626.52     1800.48    126.82 o 
   9   9   5      408.30      367.87     36.48 o 
  11   9   5       21.64        1.82     18.56 o 
 -16  10   5      108.25      110.95     20.61 o 
 -14  10   5       92.31      116.58     22.21 o 
 -12  10   5      238.14      302.43     28.15 o 
 -10  10   5        3.17       -7.49      9.03 o 
  -8  10   5      163.03      122.53     16.87 o 
  -6  10   5      132.56      106.79      9.64 o 
  -4  10   5      282.31      272.25     15.63 o 
  -2  10   5      241.74      280.51     15.94 o 
   0  10   5      991.88      942.47     38.17 o 
   2  10   5     1798.32     1776.36     78.99 o 
   4  10   5        0.05       27.94     15.84 o 
   6  10   5      265.83      251.27     42.27 o 
   8  10   5       81.51       67.38     20.93 o 
  10  10   5       94.90       93.35     24.07 o 
 -15  11   5      162.90      197.13     24.79 o 
 -13  11   5      158.32      166.92     22.65 o 
 -11  11   5      215.50      241.83     20.36 o 
  -9  11   5      166.33      144.11     15.80 o 
  -7  11   5     1400.87     1414.85    104.91 o 
  -5  11   5       20.54       27.65      9.51 o 
  -3  11   5        2.93       -2.65     10.40 o 
  -1  11   5     1845.56     1638.00     63.55 o 
   1  11   5      999.30     1057.48     50.50 o 
   3  11   5       15.22       24.71     16.15 o 
   5  11   5      265.04      225.23     28.23 o 
   7  11   5      407.53      409.86     38.22 o 
   9  11   5      112.49      122.98     24.91 o 
 -14  12   5      954.75     1180.75    110.34 o 
 -12  12   5        7.69       -9.06     14.08 o 
 -10  12   5     1788.77     1940.28    108.50 o 
  -8  12   5     1263.20     1288.23     61.65 o 
  -6  12   5      282.38      319.29     22.82 o 
  -4  12   5      754.65      753.26     39.70 o 
  -2  12   5       39.03       42.21      9.19 o 
   0  12   5     1737.42     1733.01     97.72 o 
   2  12   5      315.62      307.73     49.44 o 
   4  12   5     1623.64     1814.85    105.27 o 
   6  12   5     1029.07     1198.16     97.44 o 
   8  12   5      275.10      284.72     48.00 o 
 -15  13   5      220.60      241.03     29.57 o 
 -13  13   5        7.35       -5.37     28.66 o 
 -11  13   5      329.75      334.00     25.79 o 
  -9  13   5     1155.40     1108.75     72.36 o 
  -7  13   5      548.32      609.00     35.43 o 
  -5  13   5      942.07      827.84     43.38 o 
  -3  13   5     1242.90     1294.55     61.27 o 
  -1  13   5     1173.01     1093.71     65.90 o 
   1  13   5      368.30      407.85     34.68 o 
   3  13   5      159.80      170.21     24.79 o 
   5  13   5       49.78       74.45     21.21 o 
   7  13   5      473.90      393.81     39.91 o 
   9  13   5      210.47      259.10     34.07 o 
 -14  14   5       56.08       53.22     20.63 o 
 -12  14   5       12.52      -12.90     11.91 o 
 -10  14   5       67.55       65.10     15.07 o 
  -8  14   5       38.46       48.50     14.32 o 
  -6  14   5     1071.73     1047.41     52.86 o 
  -4  14   5      167.41      165.27     30.85 o 
  -2  14   5       84.61       67.35     30.09 o 
   0  14   5      435.73      383.97     75.23 o 
   2  14   5     1632.32     1593.44    141.86 o 
   4  14   5       40.18       16.52     22.93 o 
   6  14   5      234.96      252.20     33.74 o 
   8  14   5       27.45      -13.73     23.64 o 
 -11  15   5       28.89       30.44     14.23 o 
  -9  15   5        8.83        1.11     13.19 o 
  -7  15   5       13.41        8.70     13.19 o 
  -5  15   5      527.11      489.54     40.01 o 
  -3  15   5        0.86       18.63     24.36 o 
  -1  15   5       86.78       32.96     28.66 o 
   1  15   5      981.62      932.85     97.44 o 
   3  15   5        0.91       17.60     19.28 o 
   5  15   5       91.00       83.37     25.12 o 
   7  15   5      109.14       99.53     27.30 o 
 -10  16   5        7.40       12.90     14.43 o 
  -8  16   5      283.39      286.40     24.93 o 
  -6  16   5      768.71      695.63     52.17 o 
  -4  16   5      161.91      126.10     32.96 o 
  -2  16   5      336.33      361.10     51.59 o 
   0  16   5       13.06       25.79     28.66 o 
   2  16   5      896.89      788.12     90.28 o 
   4  16   5       55.35       11.23     20.93 o 
  -9  17   5      130.77      142.74     25.09 o 
  -7  17   5      202.04      181.98     37.26 o 
  -5  17   5       70.29       32.96     27.23 o 
  -3  17   5       21.34        5.73     25.79 o 
  -1  17   5     1180.24      944.31     96.01 o 
   1  17   5       90.39       41.56     34.39 o 
   3  17   5      136.55       68.78     40.12 o 
  -6  18   5       32.33       24.36     25.79 o 
  -4  18   5       74.26       37.26     28.66 o 
  -2  18   5     1299.48     1119.13    107.47 o 
   0  18   5        5.30       44.42     34.39 o 
 -20   0   6      185.73      323.85     44.42 o 
 -18   0   6      297.81      229.27     35.82 o 
 -16   0   6      362.25      325.28     40.12 o 
 -14   0   6       48.78       47.29     17.20 o 
 -12   0   6      192.23      173.39     24.36 o 
 -10   0   6        8.33       -4.30     10.03 o 
  -8   0   6     5209.48     5099.86    359.67 o 
  -6   0   6     3772.94     3125.26    222.11 o 
  -4   0   6       67.98      177.60     14.67 o 
  -2   0   6      892.89      754.62     80.96 o 
   0   0   6      709.81      523.30     32.92 o 
   2   0   6     8149.32     8179.39    416.46 o 
   4   0   6    10007.30    10305.73    524.75 o 
   6   0   6       67.07       68.48     15.05 o 
   8   0   6       99.76      118.70     19.17 o 
  10   0   6       50.72       -8.60     22.93 o 
  12   0   6      902.64      861.20     83.11 o 
 -19   1   6      315.27      284.51     40.84 o 
 -17   1   6       20.63        5.09     13.65 o 
 -15   1   6      264.74      205.91     21.28 o 
 -13   1   6     2083.64     2099.78    110.44 o 
 -11   1   6      681.51      710.72     41.54 o 
  -9   1   6     3680.91     3651.15    260.80 o 
  -7   1   6     1513.76     1324.70     69.40 o 
  -5   1   6      567.67      734.06     34.09 o 
  -3   1   6     3266.72     3085.44    112.70 o 
  -1   1   6      280.99      200.64     11.60 o 
   1   1   6    13183.61    13726.99    493.19 o 
   3   1   6     1882.59     1690.60     64.99 o 
   5   1   6     4792.35     5025.58    183.79 o 
   7   1   6     2556.90     2664.69    101.67 o 
   9   1   6     6345.63     6589.04    277.14 o 
  11   1   6     1183.74     1167.87     72.44 o 
 -20   2   6      219.94      285.55     24.20 o 
 -18   2   6      837.75      833.31     81.68 o 
 -16   2   6      351.12      320.12     29.38 o 
 -14   2   6      286.84      234.46     22.29 o 
 -12   2   6       10.50       20.78     12.18 o 
 -10   2   6      734.43      657.82     39.00 o 
  -8   2   6     1893.57     2049.11    147.59 o 
  -6   2   6     3206.07     2906.90    121.95 o 
  -4   2   6     7850.63     8610.84    353.63 o 
  -2   2   6     4463.91     4927.81    204.34 o 
   0   2   6     8123.91     8777.62    315.03 o 
   2   2   6     3641.88     3757.82    138.49 o 
   4   2   6        1.07        0.55      6.05 o 
   6   2   6        1.05       -1.75      7.58 o 
   8   2   6      154.79      172.66     19.29 o 
  10   2   6        0.37       -3.20     19.67 o 
  12   2   6      119.13      131.59     23.80 o 
 -19   3   6        0.31        6.01     11.52 o 
 -17   3   6        2.68       -4.30      9.63 o 
 -15   3   6       17.98       34.33     19.34 o 
 -13   3   6       53.54       45.34     12.64 o 
 -11   3   6      538.39      550.12     34.45 o 
  -9   3   6     1371.07     1305.99     69.40 o 
  -7   3   6        7.79       -2.77      5.67 o 
  -5   3   6     5447.89     5828.21    241.23 o 
  -3   3   6     1795.34     2307.98     97.73 o 
  -1   3   6        9.80       -4.27      5.94 o 
   1   3   6        3.11       14.13      7.69 o 
   3   3   6       65.52       40.14      7.47 o 
   5   3   6       83.67       81.66     12.94 o 
   7   3   6       55.45       47.03     13.50 o 
   9   3   6        3.60       -1.07     12.67 o 
  11   3   6       45.02       30.27     14.76 o 
 -18   4   6       63.65       60.76     13.44 o 
 -16   4   6      707.99      771.79     40.65 o 
 -14   4   6     1590.94     1685.26    106.75 o 
 -12   4   6     6790.30     6670.34    386.18 o 
 -10   4   6      245.27      173.49     16.70 o 
  -8   4   6      916.25      688.33     32.95 o 
  -6   4   6     7498.70     7505.43    309.78 o 
  -4   4   6    10440.06    10080.48    414.14 o 
  -2   4   6      783.95      984.39     45.33 o 
   0   4   6      370.64      361.19     21.59 o 
   2   4   6       17.41        7.48     11.41 o 
   4   4   6     1536.63     1584.29     71.87 o 
   6   4   6      892.76      871.61     62.06 o 
   8   4   6      509.33      566.64     35.50 o 
  10   4   6      525.24      517.58     38.91 o 
  12   4   6      223.99      182.65     38.66 o 
 -19   5   6      140.93      118.60     20.26 o 
 -17   5   6      497.07      528.21     40.80 o 
 -15   5   6     2337.68     2422.08    127.16 o 
 -13   5   6     1432.05     1363.09     62.45 o 
 -11   5   6     6428.72     6574.90    272.60 o 
  -9   5   6      455.43      365.81     21.49 o 
  -7   5   6     6014.67     5559.00    230.75 o 
  -5   5   6    10872.42    10233.27    367.34 o 
  -3   5   6    17473.37    17498.63    625.14 o 
  -1   5   6    11375.44    12343.81    506.72 o 
   1   5   6     2422.21     2628.38    112.59 o 
   3   5   6     2735.07     2957.68    126.38 o 
   5   5   6       79.49       63.38     12.61 o 
   7   5   6     1006.45     1003.82     63.34 o 
   9   5   6     1059.47     1046.83     55.54 o 
  11   5   6      573.43      543.36     36.70 o 
 -18   6   6      239.58      318.48     31.21 o 
 -16   6   6      818.61      833.54     54.46 o 
 -14   6   6     1097.94     1246.32     57.99 o 
 -12   6   6      946.34     1029.55     73.45 o 
 -10   6   6      665.62      646.27     32.41 o 
  -8   6   6     2255.26     2104.78     79.17 o 
  -6   6   6     6332.94     6275.05    264.34 o 
  -4   6   6     3191.92     2702.09     99.41 o 
  -2   6   6       20.56       28.70      8.77 o 
   0   6   6      283.73      260.79     17.68 o 
   2   6   6      407.98      394.15     36.84 o 
   4   6   6     4031.82     4284.33    187.49 o 
   6   6   6      152.97      138.08     16.73 o 
   8   6   6      972.48      878.03     48.21 o 
  10   6   6      178.17      156.52     21.02 o 
  12   6   6        4.16        1.63     18.56 o 
 -17   7   6       94.17       65.33     17.14 o 
 -15   7   6       91.23       98.81     18.15 o 
 -13   7   6      473.44      496.05     49.71 o 
 -11   7   6     1007.30      996.04     59.82 o 
  -9   7   6      167.30      174.03     12.22 o 
  -7   7   6     1947.87     2130.11     80.24 o 
  -5   7   6     2669.00     2968.67    109.75 o 
  -3   7   6      123.96      161.08     17.79 o 
  -1   7   6     1746.11     1736.77     76.41 o 
   1   7   6      336.50      409.99     23.99 o 
   3   7   6      352.74      353.79     23.99 o 
   5   7   6       83.13       73.93     13.62 o 
   7   7   6      196.33      183.04     23.39 o 
   9   7   6      104.48      115.94     17.96 o 
  11   7   6       68.65       44.35     21.21 o 
 -18   8   6      107.63      101.21     29.38 o 
 -16   8   6      113.03      102.27     19.17 o 
 -14   8   6      598.13      533.97     40.80 o 
 -12   8   6     1502.46     1524.96     86.42 o 
 -10   8   6     1141.70     1162.33     46.91 o 
  -8   8   6      937.40      922.51     38.26 o 
  -6   8   6      396.09      387.96     19.83 o 
  -4   8   6      713.00      701.03     29.52 o 
  -2   8   6     1953.95     1889.80     71.28 o 
   0   8   6      960.75      864.00     42.06 o 
   2   8   6     1018.18     1057.71     50.50 o 
   4   8   6      623.78      612.19     34.54 o 
   6   8   6     1496.40     1574.10     88.66 o 
   8   8   6      286.16      253.47     38.69 o 
  10   8   6       11.37       -9.73     58.75 o 
 -17   9   6      243.52      223.60     27.52 o 
 -15   9   6        2.22      -10.75     13.17 o 
 -13   9   6       48.49       54.98     18.63 o 
 -11   9   6      102.80       99.54     23.15 o 
  -9   9   6     1139.75     1178.89     56.42 o 
  -7   9   6      366.88      332.55     17.83 o 
  -5   9   6      936.10      879.52     36.86 o 
  -3   9   6      577.73      493.06     23.09 o 
  -1   9   6     3555.82     3301.55    140.05 o 
   1   9   6     6623.40     6315.84    262.89 o 
   3   9   6     2316.51     2247.62     99.08 o 
   5   9   6        3.19      -12.59     10.79 o 
   7   9   6     1132.88     1216.76     96.72 o 
   9   9   6        8.04       26.08     30.81 o 
 -16  10   6       44.51       54.78     17.54 o 
 -14  10   6      453.67      464.09     48.00 o 
 -12  10   6      456.81      410.56     34.27 o 
 -10  10   6     1101.89     1161.78     56.43 o 
  -8  10   6      663.51      665.07     53.66 o 
  -6  10   6     2013.65     2105.09     79.65 o 
  -4  10   6      142.31      128.46     14.13 o 
  -2  10   6      412.15      412.83     25.32 o 
   0  10   6        7.74       12.93      9.50 o 
   2  10   6     3015.99     3081.41    132.82 o 
   4  10   6      587.13      600.26     46.91 o 
   6  10   6     1544.32     1733.13    247.90 o 
   8  10   6      911.36      943.25    126.10 o 
  10  10   6      130.47      130.47     26.76 o 
 -15  11   6      140.17      132.04     21.63 o 
 -13  11   6      101.47       75.34     17.54 o 
 -11  11   6       64.96       80.83     13.67 o 
  -9  11   6     1323.40     1370.76     65.48 o 
  -7  11   6      195.12      206.54     18.25 o 
  -5  11   6     1391.35     1405.00     55.66 o 
  -3  11   6     3566.90     3406.08    126.37 o 
  -1  11   6     1834.62     1768.52     79.12 o 
   1  11   6     2334.34     2373.26    104.36 o 
   3  11   6      332.21      304.82     31.62 o 
   5  11   6      114.59      132.80     24.44 o 
   7  11   6      703.78      671.23    144.01 o 
   9  11   6      519.78      527.05     66.63 o 
 -14  12   6       96.12       89.42     19.58 o 
 -12  12   6        9.85        0.74     11.16 o 
 -10  12   6       21.38        9.59     11.39 o 
  -8  12   6      197.64      229.84     20.19 o 
  -6  12   6      370.86      396.62     26.40 o 
  -4  12   6       66.74       67.46     12.07 o 
  -2  12   6       52.02       52.22     14.33 o 
   0  12   6        6.47       10.84     16.12 o 
   2  12   6       11.92        2.95     16.48 o 
   4  12   6       99.48      104.57     23.04 o 
   6  12   6      188.05      157.34     27.52 o 
   8  12   6      248.82      239.33     33.03 o 
 -15  13   6        2.16        7.56     20.06 o 
 -13  13   6      362.85      429.23     44.42 o 
 -11  13   6      156.11      153.47     18.25 o 
  -9  13   6     1025.84      999.18     53.27 o 
  -7  13   6        9.53       -3.16     10.65 o 
  -5  13   6      200.61      193.42     36.47 o 
  -3  13   6       19.50       17.20     13.76 o 
  -1  13   6      787.13      791.51     54.02 o 
   1  13   6      863.90      790.15     54.27 o 
   3  13   6      673.84      570.68     46.72 o 
   5  13   6      272.42      259.36     33.39 o 
   7  13   6        2.09        4.94     21.98 o 
 -12  14   6      124.43       99.56     17.40 o 
 -10  14   6      467.34      457.69     43.43 o 
  -8  14   6      646.96      726.40     43.26 o 
  -6  14   6      947.92     1018.62     52.00 o 
  -4  14   6      473.66      335.31     47.29 o 
  -2  14   6     1955.97     1692.31    146.16 o 
   0  14   6      163.86      161.08     61.62 o 
   2  14   6       64.81       75.15     21.35 o 
   4  14   6       72.96       49.01     30.81 o 
   6  14   6      157.28      173.34     40.84 o 
 -11  15   6      294.42      319.51     26.50 o 
  -9  15   6      137.57      173.12     20.40 o 
  -7  15   6      865.19      999.16    169.09 o 
  -5  15   6      170.56      170.52     35.82 o 
  -3  15   6       13.92      -14.33     24.36 o 
  -1  15   6     1001.76      899.89     91.71 o 
   1  15   6      178.71      179.12     41.56 o 
   3  15   6      124.35      120.00     37.97 o 
   5  15   6       94.81      110.83     27.19 o 
 -10  16   6      106.53      131.78     19.72 o 
  -8  16   6      246.15      255.70     34.39 o 
  -6  16   6      370.61      257.93     42.99 o 
  -4  16   6       90.40       96.01     32.96 o 
  -2  16   6        2.24      -17.20     27.23 o 
   0  16   6      292.53      246.47     48.72 o 
   2  16   6       67.25       55.88     37.26 o 
   4  16   6      148.00      134.30     28.10 o 
  -9  17   6      113.87       97.44     30.09 o 
  -7  17   6        2.28       18.63     24.36 o 
  -5  17   6       45.41       27.23     27.23 o 
  -3  17   6       34.03       41.56     30.09 o 
  -1  17   6      179.92      149.03     40.12 o 
   1  17   6        2.19      -42.99     28.66 o 
  -4  18   6      383.01      194.88     40.12 o 
 -19   1   7       29.56       51.42     17.14 o 
 -17   1   7      537.54      513.04     39.00 o 
 -15   1   7     1409.63     1472.23     81.56 o 
 -13   1   7       16.49       19.34     12.18 o 
 -11   1   7      161.98      154.68     16.70 o 
  -9   1   7     2288.36     2123.63    109.43 o 
  -7   1   7    12984.89    13355.03    657.60 o 
  -5   1   7     3354.41     3264.06    136.86 o 
  -3   1   7     1390.50     1322.76     50.80 o 
  -1   1   7        6.89       22.21      6.62 o 
   1   1   7       45.82       27.31      7.11 o 
   3   1   7      371.54      376.63     20.72 o 
   5   1   7      117.52      139.03     16.22 o 
   7   1   7      189.57      212.37     20.22 o 
   9   1   7      680.26      684.26     54.45 o 
  11   1   7      233.42      218.64     29.38 o 
 -20   2   7      193.83      231.30     22.05 o 
 -18   2   7     1164.91     1242.84     85.98 o 
 -16   2   7      586.14      659.87     43.05 o 
 -14   2   7     2683.43     2954.91    153.00 o 
 -12   2   7     3008.88     2992.11    153.50 o 
 -10   2   7     1149.68     1019.68     56.71 o 
  -8   2   7     4533.78     3741.00    187.96 o 
  -6   2   7    20890.42    20145.51    824.83 o 
  -4   2   7     4360.42     4044.72    169.07 o 
  -2   2   7     1188.55     1188.98     53.63 o 
   0   2   7     1229.02     1187.87     46.68 o 
   2   2   7     2011.98     1985.86     75.89 o 
   4   2   7     2410.11     2430.59    106.39 o 
   6   2   7     2403.10     2416.74    106.93 o 
   8   2   7      407.33      417.00     30.05 o 
  10   2   7      552.06      570.51     46.09 o 
 -19   3   7      146.41      170.45     19.22 o 
 -17   3   7        3.79       -2.01     12.64 o 
 -15   3   7       18.54        6.45     12.16 o 
 -13   3   7     1789.62     1942.28    153.33 o 
 -11   3   7     2484.25     2587.07    133.24 o 
  -9   3   7      391.18      362.06     25.70 o 
  -7   3   7       83.52       38.35      7.53 o 
  -5   3   7      194.06      164.16     15.35 o 
  -3   3   7     1884.22     1759.91     84.72 o 
  -1   3   7     3454.83     3486.24    147.05 o 
   1   3   7     8754.92     9057.80    374.88 o 
   3   3   7      270.30      238.70     19.29 o 
   5   3   7       10.45        7.86     10.46 o 
   7   3   7      194.80      231.18     46.05 o 
   9   3   7     1818.77     1824.50     85.41 o 
  11   3   7      322.66      264.00     31.52 o 
 -18   4   7       13.90       -2.47     11.29 o 
 -16   4   7      323.51      410.91     32.92 o 
 -14   4   7       81.69       71.87     14.67 o 
 -12   4   7     4654.38     4962.52    249.76 o 
 -10   4   7      101.90       64.60     11.01 o 
  -8   4   7       25.17       30.45      7.33 o 
  -6   4   7      737.34      750.60     36.19 o 
  -4   4   7      145.70      246.08     17.12 o 
  -2   4   7     2241.77     2347.85    100.99 o 
   0   4   7     6122.15     6378.85    265.49 o 
   2   4   7     2618.74     2779.59    120.34 o 
   4   4   7     2052.96     2189.21    103.95 o 
   6   4   7      730.64      751.02     41.99 o 
   8   4   7      223.78      310.77     29.09 o 
  10   4   7      174.02      194.56     26.27 o 
 -19   5   7       54.31       50.24     17.71 o 
 -17   5   7        1.48      -14.10     10.46 o 
 -15   5   7       25.97       13.28     10.46 o 
 -13   5   7      294.86      258.36     19.44 o 
 -11   5   7      938.25     1020.98     68.06 o 
  -9   5   7       38.85       25.83      7.94 o 
  -7   5   7      933.50     1068.25     48.87 o 
  -5   5   7      216.08      250.32     20.50 o 
  -3   5   7      356.18      360.60     19.24 o 
  -1   5   7       14.94       14.17      8.07 o 
   1   5   7       61.98       94.14     12.43 o 
   3   5   7       14.07       15.76     10.54 o 
   5   5   7      294.47      310.93     37.15 o 
   7   5   7      160.04      157.21     19.50 o 
   9   5   7      112.86       86.96     18.05 o 
  11   5   7       60.70       89.80     18.93 o 
 -18   6   7      133.73       85.23     19.74 o 
 -16   6   7      158.12      167.02     21.63 o 
 -14   6   7      329.28      387.62     30.90 o 
 -12   6   7        2.15       -4.76      7.89 o 
 -10   6   7     1309.46     1283.19     51.07 o 
  -8   6   7       23.27       26.75      6.84 o 
  -6   6   7      264.90      298.63     16.25 o 
  -4   6   7     1417.45     1347.12     52.13 o 
  -2   6   7     2624.83     2558.29    109.75 o 
   0   6   7      540.47      440.61     25.80 o 
   2   6   7      946.96      983.56     48.63 o 
   4   6   7     1007.27     1045.73     52.18 o 
   6   6   7       66.01      145.98     20.98 o 
   8   6   7       57.07       65.89     15.90 o 
  10   6   7       24.27       62.35     22.12 o 
 -17   7   7      223.80      268.97     39.41 o 
 -15   7   7     1586.29     1623.48    108.19 o 
 -13   7   7      250.12      255.50     19.09 o 
 -11   7   7       72.48      102.19     12.11 o 
  -9   7   7     2458.90     2488.65     93.64 o 
  -7   7   7      803.14      748.12     32.17 o 
  -5   7   7      898.73      844.18     35.19 o 
  -3   7   7      738.95      699.25     29.58 o 
  -1   7   7     1724.02     1737.59     77.24 o 
   1   7   7     6669.33     6507.82    270.94 o 
   3   7   7     2963.88     3270.27    141.19 o 
   5   7   7      659.96      812.37     62.17 o 
   7   7   7     1127.64     1167.03     59.26 o 
   9   7   7      543.90      545.21     63.05 o 
 -18   8   7      244.02      242.61     35.82 o 
 -16   8   7      864.01      894.44     80.25 o 
 -14   8   7     1091.46     1167.43    106.75 o 
 -12   8   7       95.78      116.13     13.28 o 
 -10   8   7      133.23      119.30     10.73 o 
  -8   8   7     5612.11     5452.28    199.18 o 
  -6   8   7     8496.05     8262.17    348.57 o 
  -4   8   7    10492.67    10451.70    376.10 o 
  -2   8   7      136.58      109.63     12.91 o 
   0   8   7     2033.38     1952.30     86.88 o 
   2   8   7     2550.20     2473.07    108.68 o 
   4   8   7     4206.40     4208.28    189.54 o 
   6   8   7      959.91     1002.93     53.14 o 
   8   8   7      475.96      439.33     42.23 o 
  10   8   7       96.44      112.08     26.85 o 
 -17   9   7        0.50      -13.77     14.08 o 
 -15   9   7      632.17      599.90     45.29 o 
 -13   9   7        8.68        7.34     13.61 o 
 -11   9   7     1281.37     1261.00     60.83 o 
  -9   9   7        4.77        3.26      7.14 o 
  -7   9   7     1423.79     1358.60     53.86 o 
  -5   9   7     1267.36     1259.46     58.72 o 
  -3   9   7      406.90      416.53     25.22 o 
  -1   9   7      665.51      554.73     31.65 o 
   1   9   7      948.19      986.92     49.02 o 
   3   9   7      123.38      140.88     17.12 o 
   5   9   7       22.82       25.15     13.62 o 
   7   9   7      225.87      192.42     28.23 o 
   9   9   7      281.42      256.94     67.35 o 
 -16  10   7       13.01       22.75     16.12 o 
 -14  10   7      303.06      246.55     29.38 o 
 -12  10   7       34.45       13.18     12.64 o 
 -10  10   7       72.39       83.66     13.73 o 
  -8  10   7        5.21        6.47      9.51 o 
  -6  10   7      105.26      106.33     10.86 o 
  -4  10   7        4.77        6.17     17.20 o 
  -2  10   7      212.51      190.25     16.90 o 
   0  10   7      270.00      244.40     19.93 o 
   2  10   7       38.87       40.25     11.72 o 
   4  10   7       35.62       46.18     32.24 o 
   6  10   7      483.79      494.77     63.77 o 
   8  10   7      143.45       82.91     24.07 o 
 -15  11   7       85.94       94.77     57.32 o 
 -13  11   7      489.47      493.29     39.36 o 
 -11  11   7      648.10      603.37     36.59 o 
  -9  11   7      718.44      737.59     40.94 o 
  -7  11   7      530.60      542.36     32.65 o 
  -5  11   7     1104.08     1117.51     53.64 o 
  -3  11   7      948.36      899.46     57.09 o 
  -1  11   7     4939.97     4792.31    202.57 o 
   1  11   7       79.18       83.48     16.30 o 
   3  11   7      439.43      357.59     35.82 o 
   5  11   7      497.38      395.85     39.55 o 
   7  11   7      353.21      406.96     84.54 o 
 -14  12   7      207.67      226.79     29.38 o 
 -12  12   7      537.90      502.44     32.51 o 
 -10  12   7     1641.90     1718.73     80.66 o 
  -8  12   7     1101.01     1166.58     60.50 o 
  -6  12   7       25.76       63.24     15.84 o 
  -4  12   7      901.87      850.69     43.65 o 
  -2  12   7     2543.89     2467.84    135.37 o 
   0  12   7       25.70       -4.48     42.99 o 
   2  12   7        3.85        3.82     17.90 o 
   4  12   7       98.81       82.06     55.17 o 
   6  12   7      445.60      455.14     44.40 o 
 -13  13   7      683.74      620.07     48.35 o 
 -11  13   7      173.31      156.55     18.39 o 
  -9  13   7      632.05      546.35     40.96 o 
  -7  13   7        4.37       20.06     15.84 o 
  -5  13   7       96.51       73.28     39.41 o 
  -3  13   7      102.82       73.52     17.20 o 
  -1  13   7     2132.25     2001.55    113.14 o 
   1  13   7      245.77      204.85     27.52 o 
   3  13   7       89.14       64.73     22.72 o 
   5  13   7       55.39       54.39     23.04 o 
 -12  14   7       86.99       40.24     14.43 o 
 -10  14   7       42.71       26.74     13.67 o 
  -8  14   7      172.35      177.88     24.07 o 
  -6  14   7      680.08      748.43     99.59 o 
  -4  14   7       27.82       78.81     31.52 o 
  -2  14   7      300.64      272.26     47.29 o 
   0  14   7       68.99       22.17     18.93 o 
   2  14   7      151.47      135.40     27.23 o 
   4  14   7       20.50        7.63     21.35 o 
 -11  15   7      171.66      189.20     20.88 o 
  -9  15   7       20.50       19.11     34.39 o 
  -7  15   7      207.26      179.24     25.27 o 
  -5  15   7       37.93       15.76     25.79 o 
  -3  15   7        1.19      -15.76     24.36 o 
  -1  15   7       24.82      -12.90     28.66 o 
   1  15   7        3.58        0.00     31.52 o 
   3  15   7       57.47       42.19     21.98 o 
 -10  16   7       36.18       46.48     19.74 o 
  -8  16   7      146.34      164.79     35.82 o 
  -6  16   7      274.72      173.39     38.69 o 
  -4  16   7       35.54       22.93     27.23 o 
  -2  16   7      309.21      368.27     55.88 o 
   0  16   7       36.04        7.16     30.09 o 
   2  16   7       58.04       63.05     40.12 o 
  -7  17   7      169.59       96.01     32.96 o 
  -3  17   7       41.33       31.52     28.66 o 
  -1  17   7      219.21      183.42     42.99 o 
 -20   0   8        3.69       11.46     22.93 o 
 -18   0   8        7.95       -2.87     20.06 o 
 -16   0   8     2709.43     3138.15    232.14 o 
 -14   0   8     1729.94     2019.02    153.33 o 
 -12   0   8     5579.19     6144.48    435.62 o 
 -10   0   8      601.62      670.62     57.32 o 
  -8   0   8     1766.41     1332.64    101.74 o 
  -6   0   8    12686.15    11899.19    831.11 o 
  -4   0   8     8319.52     7665.57    391.65 o 
  -2   0   8     3726.10     3978.34    206.52 o 
   0   0   8     7283.44     7195.32    367.94 o 
   2   0   8       11.66        5.67     11.62 o 
   4   0   8     1365.12     1517.49    123.23 o 
   6   0   8     1630.51     1533.25    127.53 o 
   8   0   8       46.06       25.79     27.23 o 
  10   0   8      197.68      190.58     40.12 o 
 -19   1   8        1.71       10.38     24.36 o 
 -17   1   8      120.96      128.49     32.96 o 
 -15   1   8      735.78      913.17     56.23 o 
 -13   1   8      161.79      188.89     20.75 o 
 -11   1   8     3534.30     3731.39    269.39 o 
  -9   1   8     1520.80     1410.33     74.98 o 
  -7   1   8     5961.38     5569.73    277.63 o 
  -5   1   8     9468.09     9393.32    387.25 o 
  -3   1   8     3196.68     3216.38    118.11 o 
  -1   1   8     3497.24     3565.36    131.18 o 
   1   1   8     1431.02     1387.98     54.96 o 
   3   1   8       87.65       88.15     13.73 o 
   5   1   8      300.33      303.82     30.40 o 
   7   1   8       70.57       72.38     20.75 o 
   9   1   8      128.20      139.52     25.27 o 
 -20   2   8       71.65       59.96     19.17 o 
 -18   2   8      218.11      246.21     32.24 o 
 -16   2   8       63.52       60.90     16.21 o 
 -14   2   8      221.20      166.87     20.75 o 
 -12   2   8     2981.20     3411.65    174.78 o 
 -10   2   8      285.28      343.91     35.82 o 
  -8   2   8      692.54      515.48     31.91 o 
  -6   2   8     2240.10     2183.39     93.89 o 
  -4   2   8      180.95      210.68     15.39 o 
  -2   2   8      647.99      619.64     27.23 o 
   0   2   8     4309.37     4256.33    154.98 o 
   2   2   8     1009.85     1027.51     50.45 o 
   4   2   8     2775.34     3111.80    134.76 o 
   6   2   8     3511.35     3537.74    183.69 o 
   8   2   8       19.55       -1.87     20.78 o 
  10   2   8        4.83        0.53     19.17 o 
 -19   3   8      112.52      101.74     20.26 o 
 -17   3   8      217.94      273.90     60.90 o 
 -15   3   8      486.84      494.78     36.89 o 
 -13   3   8     1153.57     1128.38     64.34 o 
 -11   3   8      248.53      252.43     30.81 o 
  -9   3   8      346.54      334.78     42.27 o 
  -7   3   8        6.06        2.75      7.46 o 
  -5   3   8      257.88      288.26     18.93 o 
  -3   3   8      279.87      246.82     17.33 o 
  -1   3   8       13.60       10.73      8.37 o 
   1   3   8      343.25      377.98     24.51 o 
   3   3   8        1.49        2.47     13.42 o 
   5   3   8      213.42      162.54     28.18 o 
   7   3   8       32.85       26.33     14.50 o 
   9   3   8       22.22       -0.72     18.24 o 
 -18   4   8      624.72      682.42     76.41 o 
 -16   4   8       89.55      136.49     19.74 o 
 -14   4   8      830.32      987.87     58.77 o 
 -12   4   8      757.57      901.75     53.67 o 
 -10   4   8     4327.47     4166.80    210.23 o 
  -8   4   8     5894.02     5708.64    237.62 o 
  -6   4   8     1272.02     1144.31     52.49 o 
  -4   4   8     1606.74     1623.59     71.80 o 
  -2   4   8     1218.88     1191.55     54.98 o 
   0   4   8      618.82      639.73     34.53 o 
   2   4   8     1181.50     1334.72     62.80 o 
   4   4   8     1135.23     1145.14     57.59 o 
   6   4   8      915.02      950.64     69.38 o 
   8   4   8     1004.30     1096.30     58.79 o 
  10   4   8      155.68      191.80     45.14 o 
 -19   5   8      666.72      631.68     49.07 o 
 -17   5   8      452.69      543.20     33.67 o 
 -15   5   8     1287.61     1497.04     73.88 o 
 -13   5   8      178.17      213.93     21.77 o 
 -11   5   8     1377.92     1419.12     77.47 o 
  -9   5   8     5784.32     5513.35    284.74 o 
  -7   5   8     2729.80     2614.28    112.00 o 
  -5   5   8      149.99      164.68     14.11 o 
  -3   5   8      255.03      217.32     17.12 o 
  -1   5   8      275.63      242.95     18.60 o 
   1   5   8    11904.19    12524.36    515.59 o 
   3   5   8     3300.33     3490.34    169.48 o 
   5   5   8     1235.38     1465.25     70.79 o 
   7   5   8     1263.50     1293.81     65.00 o 
   9   5   8     1573.03     1895.60     91.15 o 
 -18   6   8      216.87      244.47     33.67 o 
 -16   6   8      376.22      399.82     35.42 o 
 -14   6   8     2626.58     2948.49    127.74 o 
 -12   6   8      125.20      112.80     13.50 o 
 -10   6   8        3.79        5.81      8.46 o 
  -8   6   8      815.84      797.63     33.80 o 
  -6   6   8     2211.71     2108.91     80.25 o 
  -4   6   8        8.03        2.73      4.62 o 
  -2   6   8      284.05      316.11     21.49 o 
   0   6   8      918.09      837.79     42.74 o 
   2   6   8     3378.19     3516.04    151.18 o 
   4   6   8     1650.18     1473.83     93.06 o 
   6   6   8     1806.66     1846.80    132.67 o 
   8   6   8     1888.54     2084.48    121.36 o 
 -17   7   8       58.24       30.81     16.21 o 
 -15   7   8      698.19      658.20     47.49 o 
 -13   7   8        0.54       -0.98     12.27 o 
 -11   7   8      833.44      830.30     36.37 o 
  -9   7   8      769.17      689.15     30.97 o 
  -7   7   8       25.77       19.06      6.77 o 
  -5   7   8       79.30       75.66     10.13 o 
  -3   7   8      267.81      283.01     20.65 o 
  -1   7   8      709.42      664.56     37.23 o 
   1   7   8     1194.62     1157.40     56.55 o 
   3   7   8      212.81      212.38     20.91 o 
   5   7   8      476.26      517.06     34.63 o 
   7   7   8       10.28        7.66     15.26 o 
   9   7   8      107.50      147.75     40.12 o 
 -18   8   8        4.11       18.14     19.34 o 
 -16   8   8       32.81       68.13     16.51 o 
 -14   8   8       11.87        5.16     12.64 o 
 -12   8   8        4.53        6.29      8.90 o 
 -10   8   8      175.05      171.12     13.22 o 
  -8   8   8       80.04       80.11      9.65 o 
  -6   8   8      267.35      246.90     15.47 o 
  -4   8   8     1855.04     1721.24     77.15 o 
  -2   8   8      926.92      826.81     51.34 o 
   0   8   8       10.15       -5.78     10.18 o 
   2   8   8      349.12      369.43     26.59 o 
   4   8   8      613.07      688.86     40.74 o 
   6   8   8       83.65       95.47     18.11 o 
   8   8   8       43.76       46.13     23.04 o 
 -17   9   8      188.29      200.02     42.99 o 
 -15   9   8       85.04       69.45     33.67 o 
 -13   9   8      994.66     1070.41     65.77 o 
 -11   9   8       11.95       22.40     11.16 o 
  -9   9   8       26.10       12.90      7.80 o 
  -7   9   8      217.42      267.83     16.72 o 
  -5   9   8      805.56      717.63     37.61 o 
  -3   9   8      490.08      489.90     35.84 o 
  -1   9   8     3543.24     3633.64    155.51 o 
   1   9   8      343.56      304.07     23.93 o 
   3   9   8     1213.40     1144.13     57.27 o 
   5   9   8      712.41      737.04     70.93 o 
   7   9   8      508.48      542.94     48.76 o 
 -16  10   8      116.86      113.94     21.28 o 
 -14  10   8       95.10      139.93     20.99 o 
 -12  10   8      365.57      312.38     24.26 o 
 -10  10   8      729.81      740.17     40.65 o 
  -8  10   8      211.69      192.03     14.26 o 
  -6  10   8     1354.65     1370.11     63.21 o 
  -4  10   8     3682.43     3437.57    146.93 o 
  -2  10   8     4916.11     4763.01    201.45 o 
   0  10   8      414.86      427.03     28.71 o 
   2  10   8       10.66       15.88     15.85 o 
   4  10   8      357.28      340.31     36.10 o 
   6  10   8      153.20      201.85     31.21 o 
 -15  11   8       19.61       38.08     20.06 o 
 -13  11   8      466.54      422.06     35.87 o 
 -11  11   8      752.50      649.22     38.53 o 
  -9  11   8     2262.18     2158.76     98.55 o 
  -7  11   8      746.81      837.01     55.68 o 
  -5  11   8      110.88      119.87     15.27 o 
  -3  11   8      254.13      278.96     26.91 o 
  -1  11   8     1239.58     1231.94     59.76 o 
   1  11   8      421.16      441.61     29.88 o 
   3  11   8      368.55      369.10     37.12 o 
   5  11   8       11.50       -8.77     20.31 o 
 -14  12   8       14.61       -1.73     14.67 o 
 -12  12   8       96.44       88.69     15.39 o 
 -10  12   8      153.94      143.94     18.16 o 
  -8  12   8     3057.25     3090.32    167.30 o 
  -6  12   8     1145.40     1147.12    126.10 o 
  -4  12   8      169.69      184.19     18.60 o 
  -2  12   8      174.87      197.54     19.72 o 
   0  12   8       44.63       53.79     20.61 o 
   2  12   8       42.73       25.41     20.61 o 
   4  12   8       29.68       19.86     20.99 o 
 -13  13   8       18.55       32.00     14.06 o 
 -11  13   8      175.00      169.67     19.75 o 
  -9  13   8      531.22      503.53     41.51 o 
  -7  13   8        1.28      -21.69     14.46 o 
  -5  13   8       53.03       41.30     20.06 o 
  -3  13   8       74.24       15.76     27.23 o 
  -1  13   8      381.61      298.30     48.00 o 
   1  13   8        1.13        2.07     17.90 o 
   3  13   8       17.45        0.31     20.99 o 
 -12  14   8      386.39      376.32     36.35 o 
 -10  14   8      556.12      603.15     47.04 o 
  -8  14   8      347.05      387.92     35.87 o 
  -6  14   8      292.76      261.84     28.55 o 
  -4  14   8      416.06      375.43     54.45 o 
  -2  14   8        2.43       45.85     30.09 o 
   0  14   8      131.60      145.58     26.49 o 
   2  14   8      356.09      331.10     37.33 o 
 -11  15   8      429.88      475.37     40.53 o 
  -9  15   8      448.21      519.80     42.98 o 
  -7  15   8      430.68      464.90     40.80 o 
  -5  15   8      993.71      869.80     88.84 o 
  -3  15   8        5.70       -4.30     27.23 o 
  -1  15   8      389.74      306.65     53.02 o 
   1  15   8        9.08       -5.73     32.96 o 
  -8  16   8       55.69       58.75     30.09 o 
  -6  16   8        9.00        4.30     27.23 o 
  -4  16   8      460.90      392.63     57.32 o 
  -2  16   8      130.19       73.08     34.39 o 
 -19   1   9        4.81      -18.84     13.65 o 
 -17   1   9        5.37        2.25     14.08 o 
 -15   1   9     1267.90     1612.24     90.18 o 
 -13   1   9     1196.35     1452.68     81.06 o 
 -11   1   9     3277.91     3190.57    163.13 o 
  -9   1   9     3123.83     2949.67    150.97 o 
  -7   1   9     2592.59     2380.23    123.11 o 
  -5   1   9     4679.09     4427.27    185.39 o 
  -3   1   9     2708.72     2649.88     98.27 o 
  -1   1   9     2083.85     2258.96     84.51 o 
   1   1   9    10276.91    10867.62    447.42 o 
   3   1   9     2199.83     2322.83    125.64 o 
   5   1   9      115.12      128.23     22.78 o 
   7   1   9       37.97       41.87     20.75 o 
   9   1   9       90.72      118.97     25.82 o 
 -18   2   9       62.13      137.05     21.77 o 
 -16   2   9      240.72      305.57     29.33 o 
 -14   2   9     1624.00     1917.10    104.35 o 
 -12   2   9     1783.76     1991.80    151.89 o 
 -10   2   9     2623.65     2487.39    128.68 o 
  -8   2   9     4230.77     4094.65    206.70 o 
  -6   2   9     6628.39     6337.82    263.54 o 
  -4   2   9     1716.95     1617.92     72.16 o 
  -2   2   9     6296.15     6200.98    258.67 o 
   0   2   9     3182.85     3178.81    136.66 o 
   2   2   9      881.91      906.10     47.41 o 
   4   2   9      670.46      656.50     55.17 o 
   6   2   9     1165.48     1266.54     86.69 o 
   8   2   9      115.45      159.05     26.84 o 
 -19   3   9      344.70      367.12     49.44 o 
 -17   3   9     1352.97     1660.25     93.72 o 
 -15   3   9     1459.89     1752.71     96.76 o 
 -13   3   9      171.81      183.22     35.82 o 
 -11   3   9     1347.06     1318.44     72.93 o 
  -9   3   9     1663.26     1563.64     83.09 o 
  -7   3   9     3586.54     3446.79    146.22 o 
  -5   3   9     1243.99     1331.98     60.79 o 
  -3   3   9     2170.61     2187.11     95.84 o 
  -1   3   9     1360.09     1322.41     61.97 o 
   1   3   9     3916.42     3812.74    162.58 o 
   3   3   9      193.74      190.07     20.12 o 
   5   3   9      611.73      764.08     55.21 o 
   7   3   9     1462.88     1482.02     91.71 o 
   9   3   9      324.09      355.18     36.97 o 
 -18   4   9       50.52       42.86     17.20 o 
 -16   4   9      360.83      447.76     81.68 o 
 -14   4   9      141.15      147.23     20.19 o 
 -12   4   9       89.78       75.65     14.67 o 
 -10   4   9      155.27      137.00     42.27 o 
  -8   4   9      256.34      294.51     25.17 o 
  -6   4   9      129.29      141.86     14.11 o 
  -4   4   9       23.24        6.70      8.52 o 
  -2   4   9      923.99      927.98     46.46 o 
   0   4   9       61.45       80.44     13.50 o 
   2   4   9     1175.70     1146.56     90.56 o 
   4   4   9       40.23       59.96     35.07 o 
   6   4   9     1013.60      956.31    131.11 o 
   8   4   9      305.41      331.04     35.46 o 
 -19   5   9       62.75      103.59     22.22 o 
 -17   5   9        1.01       15.85     12.35 o 
 -15   5   9      917.77     1041.97     62.31 o 
 -13   5   9      175.18      175.86     21.21 o 
 -11   5   9      214.99      180.16     22.93 o 
  -9   5   9     1258.16     1205.25     56.04 o 
  -7   5   9      541.65      594.16     45.81 o 
  -5   5   9       10.90       11.57      8.39 o 
  -3   5   9      136.26      118.69     13.59 o 
  -1   5   9     1526.58     1418.39     66.30 o 
   1   5   9     1591.67     1796.86    119.89 o 
   3   5   9      147.82      135.46     21.12 o 
   5   5   9        9.30        5.41     14.32 o 
   7   5   9       45.81       37.32     28.66 o 
 -18   6   9      608.17      685.55     52.00 o 
 -16   6   9      226.36      216.73     20.27 o 
 -14   6   9        1.54        3.10     10.69 o 
 -12   6   9       18.41       -5.56      8.52 o 
 -10   6   9       37.66       57.54     11.80 o 
  -8   6   9       48.64       36.44      9.31 o 
  -6   6   9       39.13       33.24      6.94 o 
  -4   6   9      983.93      930.92     46.27 o 
  -2   6   9      933.59      836.37     43.36 o 
   0   6   9       80.99       75.62     14.31 o 
   2   6   9       37.78       49.38     14.43 o 
   4   6   9      251.11      225.66     22.88 o 
   6   6   9      306.84      267.49     25.79 o 
   8   6   9      711.60      727.05     64.48 o 
 -17   7   9      358.33      380.28     35.87 o 
 -15   7   9      236.74      266.73     28.32 o 
 -13   7   9     2056.43     2134.11     94.99 o 
 -11   7   9       94.08      102.32     11.41 o 
  -9   7   9     1291.59     1276.86     51.90 o 
  -7   7   9     1657.50     1566.23     61.42 o 
  -5   7   9      114.47      119.04     14.21 o 
  -3   7   9      177.93      178.43     21.12 o 
  -1   7   9      905.32      929.99     49.65 o 
   1   7   9      421.23      441.09     30.19 o 
   3   7   9     1671.86     1769.45    112.41 o 
   5   7   9       57.09       64.93     17.07 o 
   7   7   9      299.31      340.35     29.94 o 
 -16   8   9      260.25      244.76     27.30 o 
 -14   8   9      780.41      792.63     65.20 o 
 -12   8   9     1733.02     1658.66     75.41 o 
 -10   8   9      236.90      177.74     14.32 o 
  -8   8   9     1182.43     1023.44     50.11 o 
  -6   8   9       10.05        1.04      9.72 o 
  -4   8   9       36.54       30.78     10.88 o 
  -2   8   9     2960.27     2989.38    129.58 o 
   0   8   9      864.90      815.59     43.36 o 
   2   8   9     1048.54     1006.42     53.01 o 
   4   8   9     1160.77     1165.74     59.87 o 
   6   8   9      480.25      410.72     41.21 o 
 -17   9   9       68.34       92.65     20.75 o 
 -15   9   9       23.82       50.20     16.70 o 
 -13   9   9      263.97      266.49     27.85 o 
 -11   9   9      508.30      462.90     30.67 o 
  -9   9   9     3827.93     3665.82    136.59 o 
  -7   9   9     1259.97     1207.28     80.25 o 
  -5   9   9        1.95        6.98     10.03 o 
  -3   9   9     1271.02     1186.78     57.89 o 
  -1   9   9     2587.55     2379.58    105.36 o 
   1   9   9     1522.91     1436.00     69.01 o 
   3   9   9        3.71       -4.28     13.15 o 
   5   9   9      121.84      127.58     26.11 o 
 -16  10   9      102.36       59.68     34.39 o 
 -14  10   9      137.51      111.63     34.39 o 
 -12  10   9      364.23      330.37     25.54 o 
 -10  10   9       36.18       26.85     11.46 o 
  -8  10   9      504.33      493.24     30.62 o 
  -6  10   9      100.08      133.27     25.08 o 
  -4  10   9      804.17      772.05     41.57 o 
  -2  10   9      792.42      770.56     43.66 o 
   0  10   9       86.38       70.90     14.87 o 
   2  10   9        0.06       -6.84     12.61 o 
   4  10   9      181.48      162.21     27.89 o 
   6  10   9       85.94       75.15     31.52 o 
 -15  11   9      148.58       94.23     24.36 o 
 -13  11   9      239.78      271.79     23.88 o 
 -11  11   9      968.83     1043.52     53.92 o 
  -9  11   9      317.32      367.20     34.68 o 
  -7  11   9       20.84       -2.29     14.31 o 
  -5  11   9      111.41      105.42     20.31 o 
  -3  11   9       13.67       25.07     12.50 o 
  -1  11   9      587.20      598.19     56.59 o 
   1  11   9      114.99       90.90     23.80 o 
   3  11   9      441.35      445.01     41.97 o 
   5  11   9      699.75      780.34     98.16 o 
 -14  12   9       16.20       39.41     17.23 o 
 -12  12   9      236.00      228.33     22.43 o 
 -10  12   9      814.69      793.75     55.48 o 
  -8  12   9      142.94      122.99     22.02 o 
  -6  12   9      981.08      965.69     62.21 o 
  -4  12   9     3560.69     3337.44    179.94 o 
  -2  12   9      430.43      485.30     31.93 o 
   0  12   9      345.15      269.15     42.99 o 
   2  12   9      161.60      170.20     28.55 o 
   4  12   9      216.46      132.13     29.26 o 
 -13  13   9      131.36      114.08     21.77 o 
 -11  13   9      131.21      156.27     24.32 o 
  -9  13   9      145.57      194.50     45.85 o 
  -7  13   9      988.85     1032.70     66.92 o 
  -5  13   9     2014.35     1915.48    137.56 o 
  -3  13   9      251.54      252.43     29.78 o 
  -1  13   9      209.48      208.73     28.15 o 
   1  13   9      102.75      124.59     25.82 o 
   3  13   9      288.10      254.80     34.42 o 
 -12  14   9        0.65       18.04     22.21 o 
 -10  14   9        1.49        4.30     16.12 o 
  -8  14   9       24.42       -4.83     17.54 o 
  -6  14   9      248.89      279.78     51.59 o 
  -4  14   9      591.40      419.85     58.75 o 
  -2  14   9        1.96       14.33     28.66 o 
   0  14   9       92.91       85.57     41.56 o 
  -9  15   9        8.71       21.70     17.54 o 
  -7  15   9       59.15        4.30     25.79 o 
  -5  15   9       68.32       70.21     31.52 o 
  -3  15   9       21.75       28.66     30.09 o 
  -1  15   9       34.79      -31.52     30.09 o 
 -18   0  10       15.31       11.46     22.93 o 
 -16   0  10       13.50       38.69     22.93 o 
 -14   0  10     1474.49     1577.67    126.10 o 
 -12   0  10       30.25       21.49     15.76 o 
 -10   0  10     3085.08     3047.88    222.11 o 
  -8   0  10     4962.79     4634.15    331.01 o 
  -6   0  10     3008.06     2914.61    213.51 o 
  -4   0  10     5401.87     5011.63    258.16 o 
  -2   0  10       48.84       54.23     27.23 o 
   0   0  10       38.06        1.43     18.63 o 
   2   0  10      657.08      776.66     74.51 o 
   4   0  10     1266.00     1414.32    118.93 o 
   6   0  10      851.57      917.09     91.71 o 
 -19   1  10       39.23       43.70     18.24 o 
 -17   1  10      350.40      500.16     40.53 o 
 -15   1  10     1386.32     1798.65    129.68 o 
 -13   1  10       75.89       67.19     16.70 o 
 -11   1  10      848.56      790.22     48.12 o 
  -9   1  10     1610.73     1566.64     85.11 o 
  -7   1  10     2358.83     2252.28    117.54 o 
  -5   1  10     1303.50     1334.28     61.19 o 
  -3   1  10     2778.90     2822.72    103.67 o 
  -1   1  10        5.29        5.91     12.12 o 
   1   1  10     8075.88     8511.59    427.59 o 
   3   1  10     1068.89     1068.26     66.87 o 
   5   1  10      164.18      176.59     27.36 o 
   7   1  10      339.70      351.59     37.45 o 
 -18   2  10       54.78       27.76     31.52 o 
 -16   2  10      983.60     1292.65     75.48 o 
 -14   2  10     2958.27     3288.98    171.24 o 
 -12   2  10        6.05        8.60     14.33 o 
 -10   2  10     1744.27     1648.09     88.65 o 
  -8   2  10     1136.35     1056.53     59.78 o 
  -6   2  10        3.60        7.90      8.19 o 
  -4   2  10      454.19      450.76     27.30 o 
  -2   2  10      862.07      939.01     53.80 o 
   0   2  10        1.22        6.71     11.78 o 
   2   2  10      284.14      304.99     31.91 o 
   4   2  10      615.87      659.65     51.16 o 
   6   2  10       90.30       98.57     24.32 o 
 -19   3  10        1.39       -6.61     15.68 o 
 -17   3  10       49.43       51.08     20.78 o 
 -15   3  10      766.81      822.68     53.19 o 
 -13   3  10       36.44       22.93     18.63 o 
 -11   3  10        6.92       14.12     10.75 o 
  -9   3  10        7.47        5.80      9.98 o 
  -7   3  10     1379.45     1388.87     63.58 o 
  -5   3  10      231.17      229.67     18.39 o 
  -3   3  10       23.31       19.54     11.01 o 
  -1   3  10     2692.19     2835.37    122.92 o 
   1   3  10      174.96      155.54     22.47 o 
   3   3  10     1354.40     1427.73     84.10 o 
   5   3  10      668.08      750.23     55.70 o 
   7   3  10      130.91      176.21     28.86 o 
 -18   4  10      326.95      344.00     33.39 o 
 -16   4  10      521.63      645.76     47.04 o 
 -14   4  10       10.13       20.25     15.10 o 
 -12   4  10     1320.08     1484.23     82.54 o 
 -10   4  10      123.07       94.49     15.68 o 
  -8   4  10     1312.47     1197.82     56.41 o 
  -6   4  10      320.65      357.17     23.60 o 
  -4   4  10      848.11      839.57     43.14 o 
  -2   4  10    11485.14    11428.75    472.91 o 
   0   4  10     5522.31     5619.54    236.11 o 
   2   4  10       17.79        8.22     12.94 o 
   4   4  10      498.00      621.15     49.13 o 
   6   4  10      983.03      981.19     93.86 o 
 -17   5  10      925.34     1102.18     67.33 o 
 -15   5  10      966.93     1149.00    101.02 o 
 -13   5  10     1523.89     1543.01     85.58 o 
 -11   5  10     2407.03     2198.11    149.74 o 
  -9   5  10     1917.57     1908.81     85.00 o 
  -7   5  10      309.07      280.54     20.49 o 
  -5   5  10      895.68      846.11     43.24 o 
  -3   5  10     1529.01     1314.02     64.17 o 
  -1   5  10     4232.84     4356.82    185.39 o 
   1   5  10     2260.32     2237.84    100.31 o 
   3   5  10      395.74      498.01     40.38 o 
   5   5  10      746.36      838.07    120.37 o 
 -18   6  10      322.32      269.73     30.35 o 
 -16   6  10      257.81      276.63     33.45 o 
 -14   6  10      254.85      298.61     28.24 o 
 -12   6  10     1702.24     1643.48     90.11 o 
 -10   6  10      432.98      453.17     34.68 o 
  -8   6  10      303.69      338.10     23.64 o 
  -6   6  10     1108.97     1045.00     59.53 o 
  -4   6  10       12.36       -5.78     10.36 o 
  -2   6  10     2028.67     2003.98     90.57 o 
   0   6  10       25.84       20.48     13.09 o 
   2   6  10       49.92       47.21     16.87 o 
   4   6  10      275.03      303.66     34.42 o 
   6   6  10      257.64      267.61     78.81 o 
 -17   7  10       24.18       18.72     16.12 o 
 -15   7  10       32.46       37.97     15.20 o 
 -13   7  10      359.83      366.50     28.97 o 
 -11   7  10      196.98      175.89     14.48 o 
  -9   7  10       34.51       18.04      8.01 o 
  -7   7  10      406.30      399.94     33.47 o 
  -5   7  10       85.78       67.84     13.43 o 
  -3   7  10       33.23       16.68     12.00 o 
  -1   7  10       59.28       63.82     14.60 o 
   1   7  10      127.76      107.29     18.62 o 
   3   7  10      110.10      102.13     18.46 o 
   5   7  10      408.17      398.06     63.09 o 
 -16   8  10      224.56      236.61     27.85 o 
 -14   8  10      618.31      654.24     47.59 o 
 -12   8  10     1142.30     1158.71     48.84 o 
 -10   8  10      296.46      285.05     18.69 o 
  -8   8  10      375.10      398.21     26.70 o 
  -6   8  10      258.32      251.55     24.17 o 
  -4   8  10      659.88      534.91     32.91 o 
  -2   8  10      298.89      274.40     29.21 o 
   0   8  10      211.72      221.18     21.99 o 
   2   8  10      613.70      619.63     69.04 o 
   4   8  10       24.97        7.67     30.95 o 
 -15   9  10      285.71      326.21     31.81 o 
 -13   9  10      992.69      990.41     62.82 o 
 -11   9  10      166.02      216.55     31.45 o 
  -9   9  10     1746.75     1815.62     82.86 o 
  -7   9  10     1491.21     1408.36     66.14 o 
  -5   9  10      264.64      305.33     23.34 o 
  -3   9  10      125.29       92.62     15.73 o 
  -1   9  10      126.95      110.77     17.02 o 
   1   9  10      179.10      199.90     21.59 o 
   3   9  10      210.97      201.15     22.75 o 
 -16  10  10      163.52      195.19     28.66 o 
 -14  10  10      227.92      271.33     28.86 o 
 -12  10  10      113.23       65.16     19.07 o 
 -10  10  10      829.77      911.00     60.79 o 
  -8  10  10      906.48      886.67     59.03 o 
  -6  10  10      255.51      305.20     23.93 o 
  -4  10  10      587.54      550.88     38.99 o 
  -2  10  10      280.39      299.28     24.63 o 
   0  10  10      626.55      590.40     63.15 o 
   2  10  10       44.55       24.70     15.80 o 
   4  10  10      221.93      190.93     30.97 o 
 -15  11  10       73.14       61.03     19.74 o 
 -13  11  10      129.45      146.91     37.97 o 
 -11  11  10      424.37      459.49     60.18 o 
  -9  11  10      579.48      566.60     45.46 o 
  -7  11  10      691.51      668.71     38.91 o 
  -5  11  10      462.07      507.38     32.68 o 
  -3  11  10      906.71      841.82     45.53 o 
  -1  11  10      913.82      833.48     87.59 o 
   1  11  10      284.45      258.40     32.23 o 
   3  11  10      223.71      247.58     61.62 o 
 -14  12  10       28.70       54.45     27.23 o 
 -12  12  10      232.16      217.30     39.41 o 
 -10  12  10       61.50       63.77     21.49 o 
  -8  12  10        5.35       -1.69     20.78 o 
  -6  12  10       74.33       56.40     19.28 o 
  -4  12  10      407.96      389.86     28.11 o 
  -2  12  10      543.87      497.47     33.60 o 
   0  12  10      362.23      400.22     68.06 o 
   2  12  10      116.20       43.72     34.39 o 
 -11  13  10        5.14       12.32     17.71 o 
  -9  13  10        6.81       -4.61     16.12 o 
  -7  13  10       19.21        3.79     16.43 o 
  -5  13  10      200.35      180.14     25.09 o 
  -3  13  10      135.92       56.70     21.21 o 
  -1  13  10      145.97      150.94     47.29 o 
 -10  14  10      117.58      119.75     23.67 o 
  -8  14  10        2.40       25.52     18.56 o 
  -6  14  10      339.37      306.28     32.64 o 
  -4  14  10     1938.25     1613.50    144.73 o 
  -2  14  10      242.46      193.45     44.42 o 
 -19   1  11      250.14      315.86     32.83 o 
 -17   1  11      248.42      320.28     31.91 o 
 -15   1  11       16.66       30.42     15.68 o 
 -13   1  11       46.34       25.79     18.63 o 
 -11   1  11        2.91        2.46     10.60 o 
  -9   1  11        2.62        0.60      9.59 o 
  -7   1  11        3.18       -2.66     10.60 o 
  -5   1  11     3241.08     2992.71    128.71 o 
  -3   1  11     2298.45     2218.08     97.59 o 
  -1   1  11        2.66       22.97     15.49 o 
   1   1  11      796.46      789.13     54.60 o 
   3   1  11      728.09      728.18     55.21 o 
   5   1  11      864.67      928.79     93.86 o 
 -18   2  11      280.52      352.63     33.84 o 
 -16   2  11      439.69      570.99     44.07 o 
 -14   2  11      452.58      479.16     38.92 o 
 -12   2  11       30.47       23.96     12.64 o 
 -10   2  11      778.10      728.58     45.08 o 
  -8   2  11      926.37      900.44     53.70 o 
  -6   2  11     1627.36     1471.17     67.77 o 
  -4   2  11     1368.59     1313.39     61.73 o 
  -2   2  11     8996.17     9060.77    375.51 o 
   0   2  11      830.12      937.04     65.92 o 
   2   2  11     1287.66     1394.14     83.59 o 
   4   2  11      903.84     1161.51    128.25 o 
 -17   3  11      323.31      428.92     37.33 o 
 -15   3  11      694.81      802.86     54.14 o 
 -13   3  11      141.55      152.67     26.51 o 
 -11   3  11     1436.90     1431.95     79.53 o 
  -9   3  11     3110.81     2960.02    153.00 o 
  -7   3  11     1614.87     1578.89     72.16 o 
  -5   3  11      330.15      338.00     23.99 o 
  -3   3  11       65.84       40.88     12.56 o 
  -1   3  11      556.73      574.65     35.47 o 
   1   3  11     2070.75     2398.42    147.59 o 
   3   3  11      152.67      224.37     88.84 o 
   5   3  11      119.28      179.79     29.33 o 
 -18   4  11      172.75      212.49     27.13 o 
 -16   4  11       99.54      143.74     21.77 o 
 -14   4  11      850.13      822.51     77.38 o 
 -12   4  11      252.81      197.75     31.52 o 
 -10   4  11     2696.77     2638.73    137.80 o 
  -8   4  11     3085.05     3059.06    132.13 o 
  -6   4  11        7.90       -5.73      9.74 o 
  -4   4  11      221.91      223.89     30.48 o 
  -2   4  11     1314.81     1265.67     61.68 o 
   0   4  11      179.33      178.73     20.05 o 
   2   4  11      223.90      250.80     30.40 o 
   4   4  11       26.66       17.31     19.74 o 
 -17   5  11       72.77       96.25     19.58 o 
 -15   5  11       20.18       17.24     15.49 o 
 -13   5  11       41.37       41.37     15.49 o 
 -11   5  11      403.77      369.32     30.35 o 
  -9   5  11       39.33       60.04     12.07 o 
  -7   5  11        0.73      -10.63      9.04 o 
  -5   5  11       51.43       57.13     13.27 o 
  -3   5  11      138.27      177.85     18.99 o 
  -1   5  11     1590.95     1417.05     68.35 o 
   1   5  11       14.88       -6.99     13.67 o 
   3   5  11       41.33       68.11     21.77 o 
   5   5  11       81.06      100.14     24.69 o 
 -16   6  11       13.51       32.38     12.67 o 
 -14   6  11       78.52       91.71     28.66 o 
 -12   6  11     2323.50     2421.49    166.94 o 
 -10   6  11     1003.91     1019.67     50.52 o 
  -8   6  11       52.96       31.14     10.90 o 
  -6   6  11       24.00       18.79     12.20 o 
  -4   6  11      256.22      245.86     21.27 o 
  -2   6  11      307.48      321.99     29.62 o 
   0   6  11      981.96     1005.21     52.27 o 
   2   6  11        2.14      -17.83     21.81 o 
   4   6  11       70.29       98.26     24.32 o 
 -17   7  11      292.17      331.79     33.44 o 
 -15   7  11      444.54      497.09     32.19 o 
 -13   7  11      587.41      654.57     37.76 o 
 -11   7  11     3585.07     3548.42    153.30 o 
  -9   7  11      140.86      156.95     16.80 o 
  -7   7  11     1167.38     1148.43     55.84 o 
  -5   7  11     2798.37     2749.11    120.82 o 
  -3   7  11      848.12      884.41     46.68 o 
  -1   7  11      268.99      278.76     26.50 o 
   1   7  11       11.42       -7.70     13.91 o 
   3   7  11      702.81      622.99    110.03 o 
 -16   8  11      709.16      817.21     57.73 o 
 -14   8  11      692.69      714.44     80.25 o 
 -12   8  11     2103.68     2106.49     95.11 o 
 -10   8  11      684.90      684.69     44.64 o 
  -8   8  11     1038.42     1130.13     55.95 o 
  -6   8  11     2312.80     2308.27    103.10 o 
  -4   8  11     2695.71     2563.90    113.95 o 
  -2   8  11     1196.08     1181.30     59.11 o 
   0   8  11      599.64      624.13     39.39 o 
   2   8  11      280.27      257.58     25.57 o 
 -15   9  11      102.70      115.89     29.38 o 
 -13   9  11       69.42       80.25     28.66 o 
 -11   9  11       94.39       95.29     21.21 o 
  -9   9  11       33.04       27.45     15.37 o 
  -7   9  11       76.81       70.36     14.04 o 
  -5   9  11      203.84      215.33     20.81 o 
  -3   9  11      304.66      350.75     27.42 o 
  -1   9  11     1008.68     1074.51     55.50 o 
   1   9  11      386.47      351.06     45.26 o 
   3   9  11       34.77       19.33     17.12 o 
 -14  10  11      272.66      255.06     42.99 o 
 -12  10  11        7.82      -14.33     14.46 o 
 -10  10  11       11.77       28.86     17.20 o 
  -8  10  11      271.02      225.31     42.27 o 
  -6  10  11       75.15       61.62     14.75 o 
  -4  10  11      179.52      166.94     34.28 o 
  -2  10  11      116.34       85.25     16.84 o 
   0  10  11       73.49       61.42     16.42 o 
   2  10  11        0.33      -11.25     20.61 o 
 -13  11  11      629.82      567.93     46.58 o 
 -11  11  11      189.40      156.27     25.70 o 
  -9  11  11     1557.93     1489.80     90.34 o 
  -7  11  11     1197.31     1266.65     78.55 o 
  -5  11  11      406.10      421.47     58.47 o 
  -3  11  11      290.47      230.62     22.32 o 
  -1  11  11      243.98      237.18     23.55 o 
   1  11  11       80.86       78.07     25.09 o 
 -12  12  11      223.80      271.45     37.97 o 
 -10  12  11      230.39      323.74     54.45 o 
  -8  12  11       97.25       88.67     20.99 o 
  -6  12  11      193.17      229.27     44.42 o 
  -4  12  11      191.53      194.15     21.59 o 
  -2  12  11      440.90      425.30     77.38 o 
  -9  13  11      312.48      258.78     31.52 o 
  -7  13  11        9.29        9.87     17.90 o 
  -5  13  11       73.33       74.51     32.96 o 
  -3  13  11      110.97       48.92     22.22 o 
 -18   0  12      981.09     1180.75    104.61 o 
 -16   0  12      278.71      385.46     50.15 o 
 -12   0  12     1073.73     1094.77     90.28 o 
 -10   0  12      255.26      269.39     37.26 o 
  -8   0  12      106.45       97.44     22.93 o 
  -6   0  12      261.86      140.43     28.66 o 
  -4   0  12     1147.36     1094.77     93.14 o 
  -2   0  12     5552.60     5648.68    408.39 o 
   0   0  12      187.66      164.79     37.26 o 
   2   0  12      263.30      331.01     51.59 o 
   4   0  12      453.39      525.89     68.78 o 
 -17   1  12      482.61      507.54     42.04 o 
 -15   1  12      187.56      183.46     24.32 o 
 -13   1  12      459.63      457.27     35.46 o 
 -11   1  12      876.93      843.86     51.68 o 
  -9   1  12      342.12      297.32     42.27 o 
  -7   1  12      241.26      239.37     23.80 o 
  -5   1  12       29.98       36.20     13.65 o 
  -3   1  12      148.63      188.18     24.81 o 
  -1   1  12      741.56      769.07     55.21 o 
   1   1  12      278.05      395.07     80.25 o 
   3   1  12      709.60      783.65    116.79 o 
 -18   2  12       16.02       21.33     18.15 o 
 -16   2  12       75.15      104.24     20.75 o 
 -14   2  12       13.66       12.80     14.46 o 
 -12   2  12        0.52      -19.15     13.61 o 
 -10   2  12      286.81      292.55     32.24 o 
  -8   2  12     2393.31     2060.17    110.44 o 
  -6   2  12      305.96      301.18     22.35 o 
  -4   2  12      313.84      256.21     32.24 o 
  -2   2  12     2494.83     2416.40    131.21 o 
   0   2  12       11.79       -5.73     15.68 o 
   2   2  12      112.80       95.21     23.80 o 
   4   2  12       11.29       55.70     23.80 o 
 -17   3  12        6.30       32.57     16.51 o 
 -15   3  12      421.95      465.72     38.92 o 
 -13   3  12        1.59      -23.64     15.76 o 
 -11   3  12       58.35       64.76     15.68 o 
  -9   3  12      218.19      169.35     23.64 o 
  -7   3  12        7.86       28.26     11.29 o 
  -5   3  12      305.65      333.95     24.79 o 
  -3   3  12      328.20      313.39     30.89 o 
  -1   3  12       18.15       33.80     17.14 o 
   1   3  12       95.44      116.79     23.30 o 
   3   3  12        2.17      -13.88     22.93 o 
 -16   4  12      261.79      284.65     30.09 o 
 -14   4  12      910.92      945.94     70.21 o 
 -12   4  12      113.78      134.22     25.79 o 
 -10   4  12      960.01      922.93     56.23 o 
  -8   4  12     1101.41     1129.04     55.35 o 
  -6   4  12      926.81      856.14     44.50 o 
  -4   4  12      637.63      679.44     39.95 o 
  -2   4  12      145.32      139.75     22.29 o 
   0   4  12     1229.93     1243.51    105.32 o 
   2   4  12      351.72      359.37     37.49 o 
 -17   5  12      236.20      298.06     31.21 o 
 -15   5  12      379.29      521.08     41.97 o 
 -13   5  12      447.37      455.12     37.33 o 
 -11   5  12     2094.90     2096.78    112.47 o 
  -9   5  12     2626.34     2726.42    119.16 o 
  -7   5  12     2580.84     2457.50    108.98 o 
  -5   5  12     4049.89     4078.19    174.92 o 
  -3   5  12     1808.37     1945.25     89.25 o 
  -1   5  12        7.21       32.28     35.82 o 
   1   5  12     1200.29     1239.93     77.51 o 
   3   5  12      282.93      408.74     40.95 o 
 -16   6  12       46.47       84.71     18.95 o 
 -14   6  12      548.99      535.40     40.80 o 
 -12   6  12      664.12      645.15     45.89 o 
 -10   6  12     2186.91     2122.32     95.42 o 
  -8   6  12       91.68      155.21     25.44 o 
  -6   6  12     1363.91     1411.65     67.96 o 
  -4   6  12     2816.46     2696.24    119.52 o 
  -2   6  12     2228.17     2143.40     97.29 o 
   0   6  12       27.42       57.34     16.77 o 
   2   6  12      305.71      373.29     43.70 o 
 -15   7  12      186.73      216.47     21.17 o 
 -13   7  12       13.19       25.22     15.10 o 
 -11   7  12      458.66      515.47     40.58 o 
  -9   7  12        4.36       18.96     11.59 o 
  -7   7  12       13.38       25.31     12.50 o 
  -5   7  12      123.02      135.57     18.60 o 
  -3   7  12      547.40      561.17     35.84 o 
  -1   7  12        6.56       30.03     15.07 o 
   1   7  12       62.31       53.85     23.11 o 
 -14   8  12       13.02        2.87     22.93 o 
 -12   8  12      915.16     1013.50     52.96 o 
 -10   8  12      163.53      151.68     20.22 o 
  -8   8  12       43.46       50.32     15.50 o 
  -6   8  12      584.99      544.27     34.83 o 
  -4   8  12      117.06      113.96     17.91 o 
  -2   8  12        2.78       -0.87     13.50 o 
   0   8  12       46.35       43.35     17.33 o 
 -13   9  12      636.22      813.91     83.11 o 
 -11   9  12       79.46      111.66     17.02 o 
  -9   9  12      399.36      403.79     42.48 o 
  -7   9  12      344.45      316.71     31.08 o 
  -5   9  12      991.92     1057.12     55.18 o 
  -3   9  12      567.43      540.28     41.89 o 
  -1   9  12     1045.67     1003.97     72.49 o 
 -12  10  12      548.33      557.84     47.49 o 
 -10  10  12       92.24       81.58     25.08 o 
  -8  10  12      329.03      329.66     29.03 o 
  -6  10  12      273.41      321.45     26.69 o 
  -4  10  12       53.01       57.41     16.33 o 
  -2  10  12      258.73      301.67     26.86 o 
 -11  11  12      276.08      311.53     34.41 o 
  -9  11  12       20.88       23.93     18.56 o 
  -7  11  12       81.53       79.10     16.33 o 
  -5  11  12      165.06      142.84     19.44 o 
  -3  11  12       33.84       25.89     15.15 o 
  -8  12  12      104.17       42.16     60.90 o 
  -6  12  12        1.99       13.90     18.24 o 
 -17   1  13      294.89      347.12     34.86 o 
 -15   1  13      123.77      150.46     34.39 o 
 -13   1  13      581.35      630.73     44.07 o 
 -11   1  13      797.71      726.43     47.11 o 
  -9   1  13       81.98       74.26     16.21 o 
  -7   1  13       41.04       42.64     14.67 o 
  -5   1  13      404.33      437.32     36.48 o 
  -3   1  13      451.06      427.08     47.29 o 
  -1   1  13      181.29      257.31     31.36 o 
   1   1  13       79.53      128.55     56.60 o 
 -16   2  13      375.84      407.46     36.48 o 
 -14   2  13      757.23      743.70     68.78 o 
 -12   2  13      843.06      903.29     56.23 o 
 -10   2  13      963.00      849.29     52.69 o 
  -8   2  13      143.07      133.52     19.74 o 
  -6   2  13      198.98      189.93     24.25 o 
  -4   2  13      193.48      289.05     35.11 o 
  -2   2  13     1391.09     1589.27     92.71 o 
   0   2  13      131.94      112.20     26.51 o 
 -17   3  13       93.57       74.45     22.21 o 
 -15   3  13      407.96      484.34     58.75 o 
 -13   3  13      425.24      424.91     34.95 o 
 -11   3  13     1392.54     1436.58     90.99 o 
  -9   3  13      810.70      848.01     53.19 o 
  -7   3  13     2383.16     2230.26     99.77 o 
  -5   3  13     1431.79     1332.52     78.02 o 
  -3   3  13     1097.73     1131.34     69.89 o 
  -1   3  13      687.59      813.54     85.26 o 
   1   3  13      486.03      556.68     85.26 o 
 -16   4  13        2.17       -8.41     15.10 o 
 -14   4  13       14.46        7.88     17.91 o 
 -12   4  13      312.54      313.82     29.38 o 
 -10   4  13      321.83      270.16     26.34 o 
  -8   4  13      226.53      211.14     24.81 o 
  -6   4  13       64.01       47.20     13.44 o 
  -4   4  13      276.87      305.60     50.87 o 
  -2   4  13      905.10      941.65     62.80 o 
   0   4  13       38.12       33.34     20.75 o 
 -15   5  13      172.66      183.58     35.11 o 
 -13   5  13       34.77       35.82     21.49 o 
 -11   5  13      401.28      332.20     29.88 o 
  -9   5  13       80.99       88.21     14.71 o 
  -7   5  13       24.88       27.38     25.63 o 
  -5   5  13       15.83       -0.37     12.67 o 
  -3   5  13      290.91      291.47     31.36 o 
  -1   5  13      169.13      147.10     25.82 o 
 -14   6  13      143.99      178.59     24.25 o 
 -12   6  13      103.68       97.44     25.79 o 
 -10   6  13      306.48      296.73     24.13 o 
  -8   6  13      756.82      813.70     43.87 o 
  -6   6  13     1081.02     1125.38     57.16 o 
  -4   6  13      543.63      540.85     35.82 o 
  -2   6  13       29.18       35.11     18.24 o 
   0   6  13      304.96      212.97     30.89 o 
 -13   7  13      284.68      302.64     45.85 o 
 -11   7  13      551.97      512.44     37.70 o 
  -9   7  13      608.38      608.45     37.62 o 
  -7   7  13      409.57      453.37     31.58 o 
  -5   7  13     1493.66     1548.80     74.34 o 
  -3   7  13      999.25      957.95     52.07 o 
  -1   7  13       51.37       88.84     23.30 o 
 -14   8  13      366.33      376.86     53.02 o 
 -12   8  13       93.49      114.86     17.41 o 
 -10   8  13      332.17      316.36     25.26 o 
  -8   8  13      289.54      256.26     50.94 o 
  -6   8  13      544.97      560.55     37.11 o 
  -4   8  13      785.22      718.55     44.05 o 
  -2   8  13      513.98      476.10     34.15 o 
 -11   9  13       12.65       29.59     14.23 o 
  -9   9  13       87.91       61.19     15.12 o 
  -7   9  13       71.06       64.47     15.44 o 
  -5   9  13      183.34      197.03     23.14 o 
  -3   9  13       58.10       36.48     24.50 o 
 -10  10  13        1.65        5.65     17.14 o 
  -8  10  13       93.74      113.03     25.08 o 
  -6  10  13        5.20       -1.43     13.76 o 
 -14   0  14     1599.31     1768.26    140.43 o 
 -12   0  14     2033.22     1977.47    153.33 o 
 -10   0  14     1473.33     1271.02    106.04 o 
  -8   0  14       41.86       38.69     21.49 o 
  -6   0  14      739.12      776.66     73.08 o 
  -4   0  14     1045.91     1064.68     94.57 o 
  -2   0  14     1622.85     1901.52    154.76 o 
 -15   1  14      327.46      349.64     45.85 o 
 -13   1  14      465.49      521.69     53.02 o 
 -11   1  14     1436.60     1322.37     77.01 o 
  -9   1  14       54.26       66.48     16.51 o 
  -7   1  14      697.83      660.60     46.58 o 
  -5   1  14     1016.34     1015.98     64.85 o 
  -3   1  14     1036.60     1113.08     70.91 o 
  -1   1  14      105.25      126.74     30.09 o 
 -14   2  14       15.95       16.81     16.48 o 
 -12   2  14       54.25       36.61     21.49 o 
 -10   2  14       48.14       27.51     15.10 o 
  -8   2  14       75.54       28.28     15.10 o 
  -6   2  14      128.70      149.27     22.78 o 
  -4   2  14      418.67      467.82     40.49 o 
  -2   2  14       97.72       83.56     26.51 o 
 -15   3  14      272.25      221.02     27.74 o 
 -13   3  14      395.61      479.32     38.50 o 
 -11   3  14       69.50      113.20     45.85 o 
  -9   3  14      431.85      351.17     32.42 o 
  -7   3  14       21.15       20.91     20.78 o 
  -5   3  14       13.69       14.68     16.70 o 
  -3   3  14        8.15       41.71     18.72 o 
 -14   4  14      210.50      160.49     32.96 o 
 -12   4  14      322.10      345.22     72.36 o 
 -10   4  14      385.55      440.03     36.48 o 
  -8   4  14     1308.75     1291.26     63.41 o 
  -6   4  14      553.05      522.10     42.52 o 
  -4   4  14      107.48      145.82     25.82 o 
  -2   4  14      212.89      150.69     26.84 o 
 -13   5  14      151.23      116.10     20.26 o 
 -11   5  14      110.12      150.35     21.77 o 
  -9   5  14      319.96      300.18     36.98 o 
  -7   5  14      999.37      923.86     49.60 o 
  -5   5  14      894.66      812.48     56.23 o 
  -3   5  14      230.96      284.79     42.99 o 
 -12   6  14      308.62      285.69     29.33 o 
 -10   6  14      266.09      218.35     21.48 o 
  -8   6  14      228.87      242.47     23.14 o 
  -6   6  14      395.05      409.45     30.86 o 
  -4   6  14       22.60       39.14     32.24 o 
 -11   7  14      112.95      126.40     17.64 o 
  -9   7  14        3.90      -16.02     11.42 o 
  -7   7  14       11.22       19.94     13.67 o 
  -5   7  14       25.22       41.76     15.93 o 
 -10   8  14       10.06       13.12     12.75 o 
  -8   8  14      103.53      146.78     19.72 o 
 -13   1  15      125.66      120.44     21.28 o 
 -11   1  15      215.55      181.64     23.80 o 
  -9   1  15       31.77        2.15     15.20 o 
  -7   1  15      269.83      308.90     31.91 o 
  -5   1  15       77.16       50.19     20.19 o 
 -12   2  15      444.24      503.24     49.44 o 
 -10   2  15      796.57      720.74     75.23 o 
  -8   2  15      400.91      358.36     34.41 o 
  -6   2  15      829.18      786.48     57.24 o 
 -11   3  15      301.01      333.39     31.91 o 
  -9   3  15       75.54       90.37     20.26 o 
  -7   3  15      342.54      449.12     46.57 o 
 -10   4  15      194.92      124.73     21.28 o 
  -8   4  15       29.71       24.36     17.23 o 
                                                 
